# Supplementary material for: Uncovering accurate prognostic markers for high‐risk uveal melanoma through DNA methylation profiling
Source: Clin Transl Med. 2023 Jul 21;13(7):e1317. doi: 10.1002/ctm2.1317 (PMC10361544; doi:10.1002/ctm2.1317)
Supplement: Supplementary file 2 — Supporting Inormation [file CTM2-13-e1317-s003.xlsx]

## Sheet: Additional file 2 Table 1
Table 1. Differentially expressed genes in high-risk vs. low-risk tumors
ProbeName	FC ([high-risk] vs [low-risk])	Log FC ([high-risk] vs [low-risk])	Regulation ([high-risk] vs [low-risk])	p-value	adj. p-value	Chr	Gene
A_23_P208706	1.95583	0.9677797	up	4.0732409E-4	0.00533316	chr19	BAX
A_33_P6455786	-1.38919	-0.4742459	down	0.004651463	0.0308187	chr4	ANTXR2
A_24_P143686	2.40373	1.2652731	up	3.9692863E-5	0.00102015	chr8	SPIDR
A_23_P10559	1.90959	0.9332615	up	0.0014610966	0.0133075	chr17	AATK
A_24_P336113	1.55655	0.6383564	up	0.0070098834	0.0411092	chr22	CABIN1
A_32_P132317	-2.73727	-1.4527389	down	0.0064662774	0.0389156	chr2	GPR155
A_33_P3357949	-4.27102	-2.0945814	down	5.952342E-4	0.00709631	chr7	ETV1
A_33_P3252394	4.37512	2.129323	up	1.2346783E-4	0.002274	chr9	GADD45G
A_33_P3763846	4.99208	2.3196402	up	5.5561163E-6	0.00025	chr22	MAPK12
A_33_P3231739	3.27825	1.7129252	up	0.0010039366	0.0101879	chr6	ELOVL2
A_32_P57237	-2.31838	-1.2131157	down	6.791147E-6	0.000282	chr13	RPL21
A_23_P114689	2.16837	1.1166097	up	0.0029784413	0.0223141	chr1	ASAP3
A_32_P783	-1.85053	-0.8879415	down	4.4063502E-4	0.00562685	chr2	RPL37A
A_24_P76879	-1.75065	-0.80788773	down	0.0054053026	0.034324	chr6	TSPYL1
A_33_P3329467	-1.53861	-0.6216282	down	0.006208836	0.0377777	chr7	STYXL1
A_19_P00318883	-1.96359	-0.9734944	down	1.3978523E-4	0.0024835	chr7	APTR
A_33_P3251332	1.57921	0.6592026	up	0.0060438486	0.0370958	chr14	HEATR5A
A_23_P102364	2.50378	1.3241069	up	0.0015962389	0.0142008	chr2	NGEF
A_23_P119943	5.10083	2.3507328	up	2.5916455E-7	2.94e-05	chr2	IGFBP2
A_24_P944827	-1.4894	-0.57473	down	0.0053264033	0.0339856	chr3	ATG7
A_22_P00003178	-13.9525	-3.802456	down	2.137844E-4	0.00338067	chr9	0
A_23_P29975	-13.287	-3.7319453	down	1.4028119E-7	1.92e-05	chr4	C4orf19
A_33_P3397763	2.59047	1.3732165	up	1.9156586E-4	0.00310989	chr19	TNFSF9
A_24_P58308	-2.08408	-1.0594141	down	1.0322049E-4	0.00200808	chr1	0
A_23_P126416	2.11207	1.0786595	up	0.0052170544	0.0334973	chr1	TIE1
A_32_P210252	-2.42586	-1.2784934	down	2.6676269E-5	0.000772	chr1	RPL22
A_23_P110167	2.09068	1.0639751	up	1.6657062E-4	0.00281453	chr4	MGST2
A_23_P314584	-1.85317	-0.8899915	down	6.6341076E-4	0.0076441	chr3	MAPKAPK3
A_21_P0012390	-2.82204	-1.4967387	down	2.347527E-4	0.00357339	chr3	XLOC_l2_009882
A_24_P26554	-3.29322	-1.7194972	down	5.2882515E-6	0.000242	chr6	LYRM4
A_23_P431939	3.83398	1.9388433	up	2.6836688E-7	2.98e-05	chr1	MR1
A_21_P0004478	1.80068	0.8485422	up	4.9117446E-4	0.00611239	chr5	LOC102724758
A_23_P157007	3.50666	1.8100963	up	8.2949566E-4	0.00893776	chr7	TMEM176B
A_24_P686965	3.4683	1.7942275	up	2.1985608E-5	0.000673	chr1	SH2D5
A_33_P3251108	-1.98417	-0.98853487	down	0.004084166	0.0281255	chr3	SLC33A1
A_23_P68942	-1.89601	-0.9229691	down	2.2708575E-4	0.00349592	chr22	RPL3
A_23_P79628	1.70678	0.77127314	up	8.8353985E-4	0.00933875	chr2	PSME4
A_24_P152983	-2.41602	-1.2726353	down	1.2230858E-5	0.000433	chr5	0
A_23_P105138	-1.6605	-0.7316135	down	6.229459E-4	0.00731946	chr11	CAT
A_22_P00000214	2.29646	1.1994112	up	0.0047467025	0.0312808	chr17	LIG3
A_23_P411723	-2.68689	-1.4259378	down	1.6255738E-4	0.00276008	chr8	PLAG1
A_21_P0010951	-1.72735	-0.78856194	down	0.006339997	0.0383922	chr10	LOC101929506
A_23_P163306	2.38797	1.2557839	up	0.0012253597	0.0118114	chr15	CGNL1
A_23_P145146	-1.85124	-0.8884922	down	0.002878445	0.0218261	chr6	PDCD2
A_23_P209269	-1.8526	-0.889552	down	4.1972238E-4	0.00543369	chr2	PPM1B
A_32_P751535	-2.83917	-1.5054712	down	8.487454E-5	0.00174289	chr1	0
A_33_P3378707	-1.73242	-0.7927884	down	0.0054391455	0.0344634	chr15	LOC646214
A_23_P127522	1.76551	0.82008475	up	0.0019204008	0.0162694	chr11	HYLS1
A_22_P00010168	-1.90098	-0.92674017	down	0.0016240339	0.0144033	chr3	LOC100507291
A_23_P16523	4.90856	2.2953007	up	0.001900255	0.016138	chr19	GDF15
A_23_P110005	-2.17394	-1.1203111	down	1.0757335E-5	0.000392	chr3	NICN1
A_24_P286527	-1.49206	-0.5773095	down	0.008638069	0.0477381	chr7	IFT22
A_23_P170888	-5.87472	-2.5545194	down	7.2270853E-4	0.0081349	chr7	DPP6
A_23_P94338	-9.86839	-3.302815	down	1.519643E-6	0.0001	chr8	ENPP2
A_33_P3337599	2.26604	1.1801705	up	2.9494648E-4	0.00422908	chr8	PRKDC
A_23_P171095	-2.50316	-1.3237482	down	7.0265523E-4	0.00798698	chrX	USP27X
A_23_P118158	3.2835	1.7152333	up	0.006905269	0.0406915	chr16	HS3ST2
A_33_P3311056	1.48575	0.5711935	up	0.006002712	0.0368963	chr5	SDHA
A_24_P136211	-2.52168	-1.3343847	down	1.0912878E-5	0.000397	chr15	0
A_24_P169386	2.1779	1.1229349	up	0.0014928502	0.0135449	chr2	0
A_23_P61466	5.31773	2.4108112	up	2.6437729E-6	0.000151	chr12	CD163L1
A_32_P72940	-1.97908	-0.98483163	down	0.0025763672	0.0200928	chr9	RPL35
A_24_P287473	-1.66331	-0.73405737	down	6.678247E-4	0.00767323	chr14	SAV1
A_33_P3260322	-7.83453	-2.9698472	down	1.04299396E-10	2.32e-07	chr9	NR6A1
A_33_P3223495	2.40106	1.2636687	up	0.0031319011	0.0231399	chr13	0
A_23_P148584	2.94863	1.5600452	up	0.007412193	0.0427233	chrX	DOCK11
A_24_P555510	-1.86657	-0.9003931	down	0.006065994	0.0371662	chr8	PCM1
A_21_P0013792	-2.08544	-1.0603486	down	1.7986455E-4	0.00297512	chrX	LINC00086
A_33_P3385870	-1.92621	-0.94576734	down	0.003167548	0.0233229	chr4	CCNG2
A_33_P3220090	-7.33396	-2.8745928	down	4.3122643E-8	7.98e-06	chr6	ZNF391
A_32_P20367	-2.06804	-1.0482607	down	4.7826696E-5	0.00115962	chr2	RPS7
A_23_P331092	-2.10817	-1.075989	down	3.282991E-4	0.00458043	chr9	C9orf163
A_33_P3261869	-2.20715	-1.1421863	down	0.0014202811	0.0130269	chr8	NPM2
A_33_P3267380	3.03458	1.6014967	up	1.255676E-6	8.73e-05	chr5	SGCD
A_23_P62605	-2.18329	-1.1265054	down	5.071818E-5	0.00121575	chr1	RPL11
A_21_P0011474	1.55745	0.639182	up	0.0047870562	0.0314703	chr22	CHEK2
A_23_P364613	4.94743	2.3066804	up	5.296474E-6	0.000242	chr10	HOGA1
A_33_P3258146	1.70093	0.7663233	up	0.0033526565	0.0243246	chr10	LOC100130539
A_33_P3358856	-1.87793	-0.90913963	down	5.1172765E-4	0.00628804	chr19	0
A_24_P50245	2.7854	1.4778854	up	0.0014325783	0.013115	chr6	HLA-DMA
A_23_P404821	-1.59468	-0.6732642	down	0.0013370503	0.0125318	chr7	KIAA1147
A_33_P3373403	2.32265	1.2157723	up	0.0013756255	0.0128	chr1	PLEKHO1
A_33_P3413038	-1.65711	-0.728665	down	0.007156621	0.0416137	chrX	PLXNB3
A_23_P117582	1.71997	0.78238535	up	0.0023661605	0.0188306	chr14	JDP2
A_23_P29495	-2.0603	-1.0428534	down	0.006320963	0.0383054	chr3	CTNNB1
A_23_P29939	-3.15708	-1.6585921	down	0.0068784812	0.0405958	chr4	SNCA
A_23_P218131	2.1139	1.0799099	up	0.0043480457	0.029409	chr14	INF2
A_23_P36226	-1.55335	-0.6353855	down	0.0035698568	0.0254784	chr1	SLC25A33
A_21_P0001665	-2.82299	-1.4972231	down	9.095259E-6	0.000352	chr1	lnc-APITD1-1
A_23_P45294	-1.97605	-0.9826193	down	1.8251213E-4	0.0029989	chrX	FAM199X
A_24_P343233	3.74906	1.9065294	up	0.0013006781	0.0122805	chr6	HLA-DRB1
A_23_P113825	4.16295	2.0576057	up	6.9020285E-7	5.67e-05	chr9	NACC2
A_33_P3304081	-1.92989	-0.9485207	down	0.0061442656	0.037514	chr5	0
A_23_P302550	3.38643	1.7597655	up	0.0021716189	0.0177867	chr1	RGS18
A_19_P00808120	-2.13828	-1.0964504	down	0.001754945	0.0152487	chr4	FAM200B
A_23_P152963	-1.98427	-0.9886098	down	8.998312E-4	0.00946771	chr17	C17orf59
A_21_P0012109	3.83718	1.940046	up	0.0010442407	0.0105003	chr20	LOC101929395
A_33_P3378835	-1.88794	-0.91681117	down	6.2965835E-4	0.00736996	chr17	SLC9A3R1
A_24_P152649	-1.56448	-0.64568526	down	0.0042364863	0.0289089	chr19	LOC644189
A_22_P00012284	1.77611	0.82871807	up	0.00605106	0.0370991	chr10	lnc-PPP2R2D-3
A_23_P57199	4.43393	2.1485875	up	1.6397406E-6	0.000106	chr20	GGTLC1
A_21_P0013302	1.73323	0.79346454	up	0.0065056994	0.0390861	chr7	0
A_23_P106727	1.60215	0.6800114	up	0.002537837	0.0198538	chr16	RAB11FIP3
A_33_P3301410	1.93911	0.9553937	up	0.0060038045	0.0368963	chr8	EXOSC4
A_24_P45005	1.66587	0.7362747	up	0.0011582904	0.0113123	chr20	NPEPL1
A_33_P3325753	-1.91616	-0.93821627	down	1.3909457E-4	0.00247532	chr22	TRIOBP
A_23_P120860	-1.819	-0.8631457	down	0.0010768535	0.0107155	chr22	NIPSNAP1
A_24_P405054	1.51059	0.595115	up	0.0063533825	0.0384564	chr1	SZRD1
A_22_P00024092	2.14647	1.1019689	up	1.8707826E-4	0.00305124	chr14	SLC38A6
A_21_P0000910	-2.62301	-1.391225	down	3.7838316E-5	0.000988	chr1	lnc-MIB2-1
A_23_P212792	1.77529	0.8280578	up	0.0010795669	0.0107279	chr4	CEP135
A_23_P29124	2.43088	1.2814779	up	4.4680553E-5	0.00110866	chr22	GP1BB
A_23_P382188	-2.20688	-1.142005	down	9.3198975E-4	0.00966672	chr19	STAP2
A_23_P390726	2.75255	1.4607692	up	2.216146E-5	0.000677	chr5	TTC23L
A_23_P31218	-2.5611	-1.356766	down	1.0303156E-5	0.00038	chr7	C7orf13
A_33_P3233906	2.75623	1.4626956	up	0.0012218395	0.0117996	chr2	RAMP1
A_23_P65963	-1.96678	-0.975832	down	7.7361526E-4	0.00848163	chr16	BFAR
A_23_P18267	-1.62936	-0.7043022	down	7.2583545E-4	0.00815448	chr3	NPRL2
A_24_P297539	1.99313	0.9950375	up	0.00888481	0.0487158	chr20	UBE2C
A_23_P109427	-3.56125	-1.8323817	down	4.9785245E-4	0.0061693	chr22	GSTT2
A_23_P27649	-2.04471	-1.0318983	down	6.974252E-5	0.00151633	chr19	ZNF433
A_23_P118493	-2.71249	-1.4396175	down	0.0011952714	0.0116177	chr17	TOM1L1
A_21_P0005248	-6.95392	-2.7978268	down	8.790556E-6	0.000344	chr7	lnc-ASB4-3
A_23_P40952	-2.21468	-1.1471006	down	9.325576E-5	0.00187711	chr3	RAF1
A_23_P362694	6.22641	2.6384006	up	2.8022807E-5	0.000797	chr4	FDCSP
A_24_P727501	-2.58192	-1.3684468	down	5.237152E-5	0.00124873	chr11	0
A_23_P34744	2.57997	1.3673567	up	9.933058E-4	0.0101137	chr1	CTSK
A_23_P132910	-3.68129	-1.8802099	down	7.173656E-4	0.00810514	chr4	RBM47
A_23_P337262	2.20813	1.1428266	up	0.0027677396	0.0211841	chr18	APCDD1
A_23_P63010	1.68474	0.7525296	up	0.0030043218	0.0224552	chr1	CERS2
A_33_P3302586	-2.68217	-1.4233985	down	3.7015477E-4	0.00496304	chr1	GPR153
A_33_P3237580	-2.14257	-1.0993414	down	9.807835E-4	0.010007	chr17	FLJ45513
A_22_P00016266	-2.89963	-1.5358709	down	0.0013674573	0.0127483	chr17	lnc-TMEM105-1
A_19_P00321076	2.10417	1.0732486	up	0.0044352743	0.0297996	chr8	PVT1
A_23_P32500	2.06657	1.047238	up	0.0061068167	0.037367	chr3	STAB1
A_32_P167791	-2.23098	-1.1576807	down	4.5018264E-6	0.000214	chr22	ST13
A_24_P142495	-2.69506	-1.4303181	down	5.8587095E-5	0.00134442	chr17	KRTAP1-3
A_23_P76684	-1.72372	-0.7855212	down	0.0056296033	0.0352488	chr11	RTN3
A_23_P259442	2.68066	1.422589	up	0.0029209722	0.0220584	chr4	CPE
A_33_P3414799	2.058	1.0412431	up	3.481559E-4	0.00476757	chr4	SH3BP2
A_32_P47701	-2.06741	-1.0478238	down	0.004819484	0.0316579	chr6	EEF1A1
A_21_P0000899	-4.95893	-2.310029	down	1.2419379E-8	3.49e-06	chr8	LOC100506990
A_24_P16214	-1.8682	-0.9016527	down	8.241937E-5	0.00171522	chr19	LINC00665
A_33_P3340580	-2.35327	-1.234665	down	0.0013712588	0.0127691	chr17	ZNF385C
A_33_P6474088	-2.60103	-1.3790808	down	5.751195E-6	0.000256	chr6	HCG8
A_24_P406334	-5.15501	-2.3659759	down	7.1067E-6	0.000291	chr7	STEAP1
A_23_P111297	-1.81223	-0.8577679	down	0.0017681991	0.0153311	chr6	RPP40
A_23_P11025	-2.77978	-1.4749721	down	1.0554971E-4	0.00204026	chrX	ZNF185
A_23_P82868	2.07309	1.0517848	up	0.004080566	0.0281205	chr8	PLAT
A_21_P0009764	2.15385	1.1069181	up	2.2502034E-4	0.00348826	chr19	0
A_24_P7121	-3.66879	-1.8753054	down	4.7450652E-5	0.00115394	chr4	NSUN7
A_24_P213354	-2.62354	-1.3915157	down	1.1680694E-4	0.00218771	chr10	0
A_23_P166716	-1.92973	-0.9483973	down	3.201733E-4	0.00448757	chr3	TRMT10C
A_24_P195794	-2.25538	-1.1733717	down	7.207339E-5	0.00154886	chr17	0
A_23_P422724	2.03468	1.0248011	up	0.0019112016	0.0162196	chr5	PPIC
A_19_P00807328	-1.91107	-0.9343843	down	0.009018527	0.0493161	chr11	LOC102724209
A_32_P232035	-2.58485	-1.3700787	down	3.8498438E-5	0.000997	chr6	LOC100270746
A_33_P3220192	-2.59824	-1.3775322	down	2.8341357E-4	0.00412724	chr6	LINC00240
A_33_P3404470	1.69203	0.75875604	up	0.004316652	0.0292765	chr11	UNC93B1
A_23_P112113	2.22954	1.156745	up	9.931692E-5	0.00196033	chr8	KIAA0196
A_23_P121533	4.24567	2.085992	up	2.958293E-7	3.17e-05	chr4	SPON2
A_24_P392713	-3.28394	-1.7154272	down	4.038693E-6	0.000199	chr15	0
A_24_P246351	-3.12618	-1.6444025	down	3.646717E-5	0.000964	chr19	FAM71E1
A_24_P27977	3.0021	1.5859745	up	0.0046384744	0.0307654	chr21	TRPM2
A_23_P49539	1.90814	0.9321697	up	9.6254214E-4	0.00987166	chr17	BAHCC1
A_24_P12435	-2.65324	-1.4077573	down	3.9922027E-4	0.00525464	chr6	NCOA7
A_21_P0000714	-2.22535	-1.1540308	down	5.3180425E-5	0.00126432	chr17	SNHG16
A_24_P878388	-2.22619	-1.1545792	down	1.129654E-4	0.00213646	chrX	0
A_33_P3278118	2.20504	1.1408062	up	0.008897586	0.048764	chr4	CASP3
A_23_P106127	1.58303	0.6626843	up	0.0014970492	0.0135551	chr14	KIAA0586
A_23_P24215	-1.52637	-0.61010027	down	0.0071558836	0.0416137	chr10	TBC1D12
A_23_P112159	1.70982	0.7738415	up	0.004199876	0.0287158	chr8	AGO2
A_33_P3261625	-1.7109	-0.7747568	down	0.0030837588	0.0229063	chr6	LSM2
A_33_P3335451	-1.64094	-0.7145191	down	0.0010991014	0.0108383	chr3	PARL
A_33_P3249936	-3.53249	-1.8206857	down	3.601305E-5	0.000955	chr3	C3orf67
A_24_P354715	5.00386	2.3230417	up	0.0010358356	0.0104293	chr6	NT5E
A_33_P3242458	-1.70612	-0.77071977	down	0.0024817162	0.019551	chr3	SLC41A3
A_23_P116602	1.91158	0.93476874	up	0.0024825672	0.019551	chr11	USP35
A_33_P3393170	2.28919	1.194839	up	1.3584552E-4	0.00243704	chr11	CAPN5
A_33_P3423721	-4.90357	-2.2938333	down	5.3745732E-9	2.18e-06	chr16	JPH3
A_24_P50437	-2.8514	-1.5116705	down	2.1073729E-4	0.00334114	chr18	0
A_23_P111132	-1.7901	-0.8400396	down	8.7104517E-4	0.00924671	chr6	HSPA1A
A_23_P133694	-1.98792	-0.9912561	down	0.008835854	0.0485237	chr6	SLC29A1
A_23_P502641	-2.42172	-1.2760301	down	4.225118E-4	0.00546187	chr3	SEC22C
A_33_P3332156	3.32212	1.7321029	up	1.1993981E-4	0.00223035	chr1	C1orf95
A_24_P363548	2.41195	2023-02-01	up	9.0945105E-4	0.00952194	chr7	HIP1
A_24_P190168	-1.98838	-0.99159276	down	0.0061553665	0.0375724	chr17	TMEM97
A_33_P3235147	3.62635	1.8585172	up	1.08749E-4	0.00208077	chr7	DLX5
A_23_P210726	4.58289	2.196259	up	4.0215905E-6	0.000199	chr20	CDC25B
A_21_P0000618	-2.43991	-1.2868254	down	0.0010180456	0.0102926	chr3	EIF1B-AS1
A_24_P73389	2.17516	1.1211193	up	0.00550673	0.0347462	chr13	STK24
A_23_P205531	-2.74532	-1.4569762	down	0.0020273272	0.0168767	chr14	RNASE4
A_23_P334608	1.63351	0.7079793	up	3.3028328E-4	0.00459444	chr7	GUSB
A_24_P192994	2.57594	1.3650997	up	7.5823646E-6	0.000305	chr11	FADS1
A_23_P111481	1.54712	0.62958264	up	0.0042846203	0.0291321	chr7	SRRT
A_22_P00022392	-13.8439	-3.7911816	down	1.699991E-4	0.00285581	chr2	lnc-GTDC1-3
A_33_P3371224	-1.70133	-0.766664	down	0.0027873053	0.0213138	chr3	ANO10
A_21_P0000891	-1.67371	-0.7430459	down	0.0021873428	0.0178437	chr20	SDCBP2-AS1
A_23_P112825	-1.55052	-0.63275397	down	0.002654545	0.0205953	chr16	LCMT1
A_23_P126241	1.82566	0.8684199	up	9.223036E-4	0.00960735	chr1	EIF4G3
A_33_P3376947	2.52559	1.3366232	up	7.5893506E-4	0.00839355	chr12	ABCB9
A_22_P00016533	3.02063	1.5948505	up	3.4158768E-7	3.46e-05	chr17	LOC101926967
A_23_P401568	-1.56421	-0.64543676	down	0.0034657829	0.0249497	chr2	MAT2A
A_21_P0003588	-1.56967	-0.65046203	down	0.004519277	0.0301895	chr4	STIM2
A_23_P82929	2.64758	1.404675	up	7.337575E-4	0.00819363	chr8	NOV
A_33_P3359748	1.47415	0.5598866	up	0.0049064355	0.0320395	chr1	SARS
A_23_P256948	-8.52923	-3.0924149	down	1.6971322E-4	0.0028538	chr8	MSC
A_23_P56894	1.83827	0.87834567	up	4.1449844E-4	0.00538996	chr2	CYP20A1
A_21_P0007223	-2.88977	-1.5309539	down	6.1735045E-6	0.000266	chr3	LOC101927056
A_23_P378526	1.70664	0.7711605	up	0.002691742	0.0207693	chr20	RTEL1
A_22_P00007632	1.99254	0.99460876	up	0.0062675173	0.0380477	chr15	USP3-AS1
A_21_P0009650	-1.86152	-0.89647764	down	4.457246E-4	0.00567404	chr19	LOC100652911
A_23_P426663	-1.79556	-0.8444343	down	0.001266582	0.0120659	chr3	MITF
A_33_P3360675	1.99005	0.9928032	up	0.0037971265	0.0266091	chr7	PRKAR1B
A_23_P57697	-2.04596	-1.032776	down	5.44902E-6	0.000247	chr3	DHX36
A_33_P3746549	6.00554	2.5862935	up	2.2900298E-4	0.00351878	chr5	PLEKHG4B
A_22_P00021468	-2.19485	-1.1341225	down	0.0033243527	0.0242002	chr1	lnc-USP24-1
A_33_P3323847	2.28364	1.1913362	up	4.4039337E-4	0.00562671	chr8	RECQL4
A_24_P664939	-1.66045	-0.7315761	down	0.001005592	0.010192	chr3	CNBP
A_22_P00001425	-2.38388	-1.253309	down	0.0010268233	0.0103685	chr1	lnc-APITD1-1
A_33_P3393398	-2.03369	-1.0241032	down	0.002339894	0.0186885	chrX	0
A_33_P3323453	2.40626	1.2667911	up	0.0013864666	0.012847	chr20	HM13
A_24_P226008	3.58728	1.8428915	up	3.4820514E-6	0.000181	chr3	MGLL
A_23_P340717	5.01446	2.326094	up	0.003293409	0.0240179	chr15	ONECUT1
A_33_P3249509	1.77251	0.8257927	up	9.944486E-4	0.0101211	chr19	NFIC
A_23_P34496	1.46667	0.55254656	up	0.0077066226	0.0440049	chr1	TMEM39B
A_23_P6771	-5.85487	-2.5496383	down	2.6584301E-8	5.64e-06	chr3	LMCD1
A_23_P98898	-2.20504	-1.1408024	down	0.0067339274	0.0399358	chr12	CDK2
A_23_P83110	1.50856	0.59317046	up	0.009065544	0.0494546	chr9	CDK5RAP2
A_24_P18802	1.94941	0.9630354	up	0.004448195	0.0298617	chr15	VPS18
A_33_P3322864	4.49745	2.1691065	up	4.0467813E-7	3.87e-05	chr2	HES6
A_33_P3230818	2.52544	1.3365349	up	0.0018605696	0.0158894	chr6	RCAN2
A_23_P60130	10.4888	3.3907723	up	2.7543824E-6	0.000154	chr8	MAL2
A_21_P0000013	-3.70973	-1.8913147	down	1.3157725E-8	3.6e-06	chrX	TIMM8A
A_33_P3391865	1.89741	0.92402875	up	3.677199E-4	0.00494125	chr14	INF2
A_21_P0007646	-3.27431	-1.7111902	down	0.002016308	0.0168126	chr12	lnc-ZNF664-1
A_23_P56787	5.81333	2.539365	up	6.0773874E-4	0.007192	chr2	CNTNAP5
A_33_P3233135	-2.03619	-1.0258713	down	0.0058521624	0.0362656	chr20	KIF16B
A_23_P254415	-3.53152	-1.8202903	down	3.6328227E-9	1.77e-06	chr19	RPSAP58
A_23_P80278	2.25161	1.1709545	up	0.0018799693	0.0160214	chr22	SFI1
A_23_P91250	-2.77827	-1.4741848	down	0.0016894693	0.0147956	chr20	ZNF334
A_19_P00801042	-2.08759	-1.061839	down	0.002571233	0.0200829	chr19	ZNF90
A_33_P3377130	-3.14983	-1.6552742	down	0.006489688	0.0390276	chr6	MAP3K5
A_24_P13381	2.13878	1.096786	up	4.547702E-5	0.00112158	chr12	TRPV4
A_23_P75204	1.9348	0.95218486	up	0.004683621	0.030957	chr10	NSMCE4A
A_23_P37484	-1.5752	-0.65553665	down	0.0040695234	0.0280682	chr15	CHSY1
A_23_P159255	2.02169	1.0155643	up	1.8068853E-4	0.00298008	chr18	PTPRM
A_32_P98072	2.93784	1.5547543	up	0.0013578397	0.012678	chr1	TCHH
A_22_P00016362	2.09263	1.0653194	up	0.0016638124	0.0146245	chr14	0
A_21_P0007596	-14.4717	-3.855161	down	8.337954E-6	0.00033	chr12	lnc-LRRIQ1-1
A_22_P00016565	-2.23974	-1.1633296	down	9.376055E-4	0.00970436	chr22	0
A_23_P85682	-4.45289	-2.1547408	down	9.633488E-11	2.32e-07	chr1	NFIA
A_32_P204019	-3.08229	-1.6240029	down	3.467511E-7	3.46e-05	chr3	RPL29
A_22_P00014749	-7.40402	-2.8883088	down	1.6565838E-5	0.000541	chr7	LOC101928861
A_19_P00316758	-2.79436	-1.4825166	down	9.196261E-6	0.000354	chr3	MAP3K13
A_23_P153320	1.78309	0.8343797	up	0.001056644	0.0105907	chr19	ICAM1
A_33_P3383371	-1.64406	-0.7172629	down	0.002537295	0.0198538	chr9	0
A_22_P00008141	-57.2078	-5.838139	down	8.639563E-10	7.03e-07	chr3	lnc-IL5RA-6
A_24_P273143	4.5567	2.1879885	up	9.065034E-5	0.00183374	chr2	LINC00152
A_22_P00014210	-3.98224	-1.9935813	down	1.07992996E-7	1.58e-05	chr3	MYLK-AS1
A_23_P11214	-1.58013	-0.66003865	down	0.0038679144	0.0269779	chrX	NKRF
A_23_P118815	1.91887	0.94025946	up	0.007457349	0.0429228	chr17	BIRC5
A_23_P200325	-2.72487	-1.4461879	down	3.720355E-6	0.000189	chr1	RABGAP1L
A_21_P0013213	-2.90542	-1.5387466	down	7.122093E-4	0.00805535	chr7	ZNF727
A_23_P121196	-1.56613	-0.64720404	down	0.0048463265	0.0317659	chr3	TMEM43
A_23_P346093	2.78844	1.4794573	up	6.4182736E-4	0.00745167	chr17	TMC8
A_23_P410224	-2.06568	-1.0466149	down	0.0066398904	0.03958	chr6	C6orf52
A_22_P00003981	-2.15147	-1.1053219	down	6.369302E-4	0.00741244	chr16	0
A_24_P153568	2.51981	1.3333168	up	0.001479096	0.0134351	chr11	MPEG1
A_33_P3345643	4.19421	2.0683975	up	5.211812E-6	0.00024	chr5	0
A_24_P289139	2.02324	1.0166643	up	0.005348821	0.0340751	chrX	SH3KBP1
A_23_P35456	2.39092	1.2575645	up	1.0610092E-5	0.000389	chr10	SH3PXD2A
A_22_P00017996	-2.30042	-1.2018969	down	4.657805E-5	0.00114067	chr5	lnc-ZNF131-2
A_23_P127233	-1.57695	-0.65713394	down	0.0045132316	0.0301746	chr10	SMNDC1
A_33_P3274930	-2.70249	-1.4342906	down	0.0010555118	0.0105837	chr17	0
A_33_P3357087	1.49324	0.57844657	up	0.005602906	0.0351492	chr2	MPV17
A_23_P121215	3.70744	1.8904223	up	8.1647755E-7	6.31e-05	chr3	CAMK1
A_33_P3366221	-4.22424	-2.078691	down	1.08828164E-4	0.00208077	chr1	NTNG1
A_23_P319617	1.97796	0.984014	up	0.0036075364	0.0256759	chrX	CHST7
A_33_P3407299	1.72347	0.78531504	up	0.0039736764	0.027555	chr1	ANP32E
A_33_P3341429	3.1815	1.669709	up	1.7847911E-4	0.00295923	chr1	NEXN
A_23_P207650	2.03496	1.0249977	up	5.8480167E-5	0.00134323	chr17	ACADVL
A_23_P217228	1.71379	0.7771894	up	0.0090011265	0.049243	chrX	TRO
A_33_P3353345	-4.8906	-2.2900105	down	2.2856163E-6	0.000136	chr22	SULT4A1
A_23_P47357	-1.79922	-0.8473735	down	0.0013938058	0.0128838	chr11	RPS25
A_23_P112004	-1.58302	-0.662675	down	0.008730531	0.0480967	chr8	LRRC6
A_24_P366165	-2.40934	-1.2686403	down	3.82084E-5	0.000993	chr1	0
A_21_P0011723	-3.71149	-1.8919971	down	6.0489125E-5	0.00137004	chr19	0
A_23_P24104	2.80677	1.488909	up	5.226983E-4	0.00639709	chr10	PLAU
A_33_P3238461	-1.95418	-0.96656483	down	7.5550145E-4	0.00836948	chr2	0
A_32_P111639	3.06722	1.616933	up	0.0038093633	0.0266503	chr18	CHST9
A_22_P00002430	-4.44839	-2.153282	down	8.7015513E-7	6.66e-05	chr14	lnc-C14orf37-1
A_23_P357811	-1.63711	-0.7111546	down	0.0014497372	0.0132275	chr3	MBNL1
A_33_P3420167	-2.00747	-1.0053806	down	2.4235906E-4	0.00366632	chr7	0
A_21_P0014120	-2.16991	-1.1176342	down	1.7668268E-4	0.00293861	chr3	LOC100507291
A_33_P3385376	-2.28363	-1.191327	down	0.0012234118	0.011802	chr1	SYPL2
A_23_P326844	1.76195	0.8171695	up	0.0071115545	0.0414504	chr14	NOP9
A_32_P356316	3.86532	1.9505882	up	0.0019959672	0.0166896	chr6	HLA-DOA
A_22_P00018555	-2.06467	-1.0459146	down	0.0010774332	0.0107155	chr19	ZNF569
A_33_P3285824	-1.5735	-0.6539736	down	0.0015987423	0.0142152	chr4	C4orf3
A_23_P156667	1.55248	0.6345778	up	0.0023028792	0.0185006	chr6	PPP1R10
A_21_P0011391	1.67138	0.7410404	up	0.0057230126	0.0356917	chr22	CHEK2
A_22_P00025586	-2.67064	-1.4171834	down	6.1141007E-4	0.00722308	chr1	UBXN10-AS1
A_33_P3418496	-3.20623	-1.6808761	down	3.653574E-6	0.000187	chr1	0
A_32_P141612	-1.63987	-0.7135793	down	0.005350751	0.0340751	chr2	ORC4
A_21_P0010637	-5.64694	-2.497469	down	1.0266546E-5	0.000379	chr1	LINC01057
A_23_P134744	-1.78512	-0.8360212	down	0.0056207096	0.0352337	chr8	RNF122
A_33_P3336622	-1.88586	-0.91522115	down	0.0022955732	0.0184796	chr17	ALDH3A2
A_23_P258698	2.14693	1.1022726	up	0.0015859138	0.0141302	chr4	MANBA
A_23_P109269	2.91103	1.5415313	up	2.2650296E-4	0.00349355	chr20	LAMA5
A_33_P3307267	2.11639	1.0816061	up	0.005035157	0.0326703	chr12	VWF
A_21_P0014494	-1.97146	-0.9792671	down	4.735481E-5	0.00115276	chr5	CTC-338M12.4
A_24_P97526	-2.1185	-1.0830462	down	7.131992E-5	0.00153558	chr3	CMTM6
A_33_P3213006	-2.17469	-1.1208079	down	1.1159155E-4	0.00211703	chr17	KRTAP1-4
A_24_P330263	-4.74203	-2.2455053	down	4.1206124E-5	0.00104778	chr13	EDNRB
A_33_P3401156	-3.07431	-1.620265	down	5.4058357E-4	0.00655203	chr7	ETV1
A_33_P3511265	-10.81	-3.4342911	down	8.0262995E-5	0.0016807	chr13	POSTN
A_22_P00018823	2.25386	1.1723988	up	0.0016065108	0.0142791	chr5	0
A_33_P3222380	12.5864	3.6537979	up	1.4531881E-10	2.73e-07	chr14	AHNAK2
A_23_P204417	2.14712	1.102403	up	8.180945E-4	0.00884849	chr12	ITFG2
A_23_P159237	5.10789	2.3527265	up	5.7490815E-6	0.000256	chr8	GPR20
A_21_P0010633	-4.90648	-2.29469	down	1.4032182E-5	0.000482	chr1	LINC01057
A_23_P12189	-1.84659	-0.88486004	down	0.0039243377	0.027306	chr1	DFFA
A_24_P160104	2.5895	1.3726721	up	0.0019403932	0.0163763	chr22	TUBA8
A_33_P3335840	-1.5185	-0.6026438	down	0.008957818	0.049028	chr2	WDR33
A_33_P3356811	-7.62795	-2.931296	down	6.930329E-7	5.68e-05	chr1	LCE1E
A_32_P142652	-1.87911	-0.91005135	down	0.0018876102	0.0160531	chr13	0
A_23_P3014	2.91644	1.5442065	up	0.0045676352	0.0303961	chr14	RNASE6
A_33_P3343605	-3.25489	-1.7026073	down	0.002104229	0.0173583	chr13	0
A_24_P40551	-2.08878	-1.0626588	down	3.2897707E-4	0.00458529	chrX	BEX4
A_24_P319364	-2.13813	-1.0963504	down	0.0016582042	0.0146056	chr1	F11R
A_33_P3215347	-1.92022	-0.9412705	down	0.0057610325	0.0358647	chr8	LOC100996662
A_23_P54488	10.8733	3.4427116	up	3.6898822E-7	3.59e-05	chr15	ACSBG1
A_23_P153256	-2.16077	-1.1115463	down	4.902379E-5	0.00118044	chr19	ZNF773
A_23_P24960	-2.00217	-1.0015614	down	2.3357106E-4	0.00356723	chr11	NARS2
A_23_P259012	-2.72087	-1.4440668	down	0.0034973812	0.0251511	chr3	BAP1
A_33_P3223239	1.79235	0.84184897	up	0.0015201855	0.0136996	chr1	ST7L
A_22_P00000618	-2.03489	-1.024951	down	1.4243175E-4	0.00251636	chr4	0
A_33_P3712341	1.85798	0.8937377	up	9.790068E-4	0.00999307	chr10	CXCL12
A_23_P41424	2.20658	1.1418093	up	8.473123E-4	0.00906429	chr4	SLC39A8
A_21_P0011712	-2.13268	-1.0926666	down	3.5195853E-4	0.0048046	chr19	0
A_33_P3370041	-7.31797	-2.8714433	down	1.2604006E-6	8.74e-05	chr12	LOC102724747
A_33_P3243897	-1.92896	-0.9478196	down	1.050301E-4	0.00203488	chr1	RPAP2
A_23_P31873	-2.53668	-1.3429437	down	3.736681E-5	0.000979	chr8	RAB11FIP1
A_24_P123245	-1.72501	-0.7866056	down	0.0028655876	0.0217421	chr4	HNRNPD
A_32_P152437	1.93448	0.9519433	up	0.0017370515	0.0151309	chr6	AKAP12
A_33_P3396492	2.75319	1.4611044	up	4.2379916E-6	0.000206	chr14	CDH24
A_23_P168551	2.5346	1.3417559	up	3.3345546E-5	0.000901	chr7	SLC29A4
A_21_P0012244	-2.26078	-1.1768225	down	0.007938882	0.0449963	chr22	XLOC_l2_009285
A_33_P3287348	2.19433	1.1337794	up	0.006633131	0.0395687	chr7	CHN2
A_33_P3412767	-2.02118	-1.0152006	down	0.00839573	0.046858	chr1	SYDE2
A_23_P119095	-2.59277	-1.3744928	down	1.1699238E-7	1.68e-05	chr19	PPP1R13L
A_23_P7313	-12.5247	-3.6467013	down	9.5071255E-6	0.00036	chr4	SPP1
A_33_P3391496	2.79049	1.4805164	up	2.8921679E-5	0.000814	chr5	0
A_22_P00014981	2.68928	1.4272175	up	8.7278016E-4	0.00925708	chrX	lnc-SMC1A-2
A_23_P155376	-2.93677	-1.5542312	down	1.0646642E-5	0.000389	chr3	CRELD1
A_33_P3250438	1.99287	0.9948453	up	1.1514629E-4	0.00216574	chr19	SMIM7
A_23_P143845	-4.6424	-2.2148712	down	1.4694339E-7	1.97e-05	chr3	TIPARP
A_23_P366394	4.23949	2.0838914	up	2.5153129E-6	0.000145	chr2	ZAK
A_23_P36939	-2.4026	-1.2645957	down	3.743042E-4	0.0050058	chr13	NUFIP1
A_23_P212397	-2.12696	-1.0887961	down	1.0125024E-4	0.00197928	chr3	LARS2
A_33_P6805542	-2.77636	-1.4731952	down	4.076408E-5	0.00103893	chr1	lnc-SERPINC1-1
A_33_P3419806	-2.29503	-1.1985161	down	1.4054535E-5	0.000482	chr14	RPS29
A_23_P96285	3.53939	1.8234992	up	0.0012066996	0.0117015	chr2	REEP1
A_23_P40782	-2.59812	-1.3774705	down	6.010274E-4	0.00713007	chr3	COMMD2
A_33_P3278043	-1.76807	-0.8221747	down	0.002354022	0.0187584	chr4	TRMT10A
A_24_P187023	-2.02218	-1.0159104	down	3.871582E-4	0.00514581	chr19	0
A_23_P39718	-1.65955	-0.7307925	down	0.0029461666	0.0221607	chr2	FEZ2
A_23_P82128	-1.89126	-0.91935086	down	0.0018832898	0.0160385	chr6	RPS12
A_21_P0010575	-2.79173	-1.4811618	down	4.4458557E-6	0.000213	chr1	0
A_23_P29747	-1.69548	-0.76169527	down	0.0029377693	0.0221112	chr17	RPL23A
A_33_P3316323	1.79067	0.840502	up	0.007173487	0.0416684	chr2	RBMS1
A_23_P346421	-2.09492	-1.0668985	down	0.007494867	0.043088	chr18	ZNF532
A_23_P14886	1.56149	0.642921	up	0.0018019	0.0154937	chr16	GNPTG
A_24_P332482	-2.89034	-1.5312383	down	4.5910838E-5	0.00112866	chr5	0
A_22_P00017203	2.26294	1.1781979	up	0.004923025	0.0321049	chr9	lnc-UCK1-1
A_32_P103695	3.00304	1.5864244	up	0.0011300945	0.0110724	chr8	FAM92A1
A_24_P161355	-2.7402	-1.4542797	down	3.3738434E-6	0.000177	chr3	0
A_33_P3242109	-2.40279	-1.2647127	down	1.0964277E-4	0.00208911	chr12	lnc-NINJ2-2
A_21_P0012583	-2.04176	-1.0298147	down	8.0161553E-4	0.00869879	chr4	XLOC_l2_010636
A_24_P51909	4.11346	2.0403519	up	3.06658E-4	0.00434806	chr4	CPLX1
A_33_P3302312	-2.17796	-1.1229779	down	4.6293373E-4	0.00583018	chr9	IER5L
A_21_P0011491	-1.57741	-0.6575573	down	0.0033543913	0.0243246	chr16	XLOC_l2_005557
A_24_P257359	-3.6014	-1.8485589	down	1.9506291E-7	2.41e-05	chr3	RPL15
A_32_P49867	4.84217	2.2756538	up	1.291266E-4	0.00234015	chr12	LRCOL1
A_23_P397543	1.80015	0.84811807	up	0.009169083	0.0497631	chr7	LINC00174
A_23_P67127	2.61642	1.3875923	up	1.5749254E-4	0.00269093	chr19	TMEM145
A_21_P0009730	-2.43497	-1.2839067	down	0.002562409	0.0200212	chr19	ZNF582-AS1
A_33_P3351944	3.05715	1.6121887	up	9.617291E-4	0.00987036	chr7	EGFR
A_24_P215882	2.85131	1.5116262	up	0.005941419	0.0366883	chr16	ARHGDIG
A_33_P3351529	-1.74517	-0.80336857	down	0.0021972058	0.0179052	chr7	0
A_33_P3372004	3.77835	1.9177549	up	4.2421976E-4	0.00547739	chr16	IGSF6
A_24_P290770	1.84722	0.8853562	up	0.0026674652	0.0206627	chr7	OGDH
A_33_P3215123	1.67744	0.74626034	up	0.0019801732	0.0166201	chr4	RAP1GDS1
A_33_P3299110	-3.99812	-1.9993224	down	7.6350025E-6	0.000306	chr11	ARHGAP42
A_24_P121956	1.58489	0.6643834	up	0.008375923	0.0468085	chr19	TMEM86B
A_23_P65712	-1.83332	-0.87445694	down	9.86134E-5	0.00195275	chr15	FAM103A1
A_19_P00805291	-2.82647	-1.4990004	down	2.6736307E-5	0.000773	chr6	0
A_23_P59877	3.00693	1.5882916	up	2.5510493E-5	0.000747	chr8	FABP5
A_32_P355396	1.71222	0.77586675	up	0.0050552627	0.0327572	chr14	TECPR2
A_24_P35537	-2.5365	-1.3428383	down	0.001088059	0.0107598	chr11	RIC3
A_23_P80694	-2.05513	-1.0392275	down	3.285271E-5	0.000889	chr3	ACTR8
A_24_P50554	-2.2821	-1.1903639	down	2.0074876E-4	0.00322466	chr4	0
A_23_P393713	-2.55143	-1.3513055	down	0.0017984813	0.0154782	chr11	IGHMBP2
A_23_P116642	3.90522	1.9654028	up	2.46413E-4	0.00371613	chr12	SLC26A10
A_23_P154894	1.93869	0.9550787	up	9.4274816E-5	0.0018937	chr21	CSTB
A_23_P105957	1.75905	0.81480026	up	0.0016105991	0.0143102	chr14	ACTN1
A_19_P00316340	3.5755	1.8381436	up	3.0547706E-4	0.00433383	chr7	LOC100506860
A_33_P3277659	12.9101	3.6904252	up	2.866817E-7	3.1e-05	chr18	ANKRD30B
A_23_P43071	1.59948	0.67760617	up	0.0080778375	0.0455667	chr8	MTERF3
A_23_P63798	-1.51467	-0.5990064	down	0.0043359227	0.0293664	chr10	KLF6
A_23_P12343	-1.70566	-0.77032644	down	0.008253337	0.046293	chr1	GSTM3
A_24_P38754	-1.67983	-0.74831367	down	0.0028099285	0.0214398	chr10	CISD1
A_21_P0000625	-1.81779	-0.8621849	down	0.008227639	0.0461913	chr3	LOC100289361
A_22_P00023557	-2.9864	-1.5784092	down	0.0021985555	0.0179052	chr2	0
A_23_P211738	-1.73485	-0.79481256	down	3.161406E-4	0.00444893	chr3	UBP1
A_19_P00317872	2.76817	1.4689305	up	3.2265924E-4	0.00451206	chr8	0
A_32_P208120	2.6831	1.423902	up	8.2892197E-4	0.00893552	chr10	CAMK1D
A_23_P146654	1.7062	0.7707906	up	0.0058471058	0.0362526	chr9	BAG1
A_23_P309207	-2.96371	-1.5674036	down	3.7364612E-7	3.61e-05	chr19	ZNF577
A_21_P0014476	-1.85868	-0.89428055	down	9.013456E-5	0.0018271	chr3	0
A_23_P41166	-1.90224	-0.92770314	down	4.1580512E-4	0.00540016	chr3	B3GALNT1
A_24_P722216	1.56675	0.64777577	up	0.003760666	0.0264307	chr10	DHTKD1
A_23_P13701	1.59228	0.6710981	up	0.007071953	0.0413578	chr12	TMBIM4
A_21_P0000660	-1.90392	-0.9289711	down	0.0034560582	0.0248918	chr10	LOC100499489
A_24_P3249	-3.3428	-1.7410567	down	3.361103E-4	0.00465261	chr3	RARB
A_23_P50217	-2.11741	-1.0823021	down	0.0013230992	0.0124393	chr19	ZNF671
A_22_P00014836	2.9246	1.5482415	up	1.8664933E-4	0.00304628	chr8	LOC101927963
A_33_P3775007	2.18454	1.1273265	up	4.7814945E-4	0.00597772	chr8	ASAP1
A_33_P3314594	-2.16852	-1.1167114	down	3.5038177E-4	0.00478955	chr17	RAB37
A_21_P0011419	1.97525	0.9820388	up	0.0069951233	0.0410757	chr16	PKD1
A_22_P00001365	1.80521	0.8521665	up	0.007123535	0.0414877	chr18	lnc-AP001793.1-1
A_33_P3391603	-1.68844	-0.7556875	down	0.0010826648	0.0107282	chr6	LAMA4
A_33_P3339011	-4.93282	-2.302414	down	3.5603994E-6	0.000183	chr12	GOLGA2P5
A_24_P277934	4.9417	2.305007	up	5.866161E-6	0.000258	chr7	COL1A2
A_23_P109928	-1.6596	-0.73083186	down	0.0044254297	0.029758	chr3	PSMD6
A_23_P17287	1.76256	0.8176693	up	1.7836572E-4	0.00295923	chr2	IAH1
A_23_P122531	-2.47928	-1.3099221	down	5.818413E-5	0.00134021	chr6	C6orf48
A_33_P3221408	-5.3218	-2.4119136	down	5.969244E-4	0.00710902	chr1	NTNG1
A_23_P127911	3.99526	1.9982896	up	4.089203E-4	0.00535059	chr11	PAMR1
A_23_P88489	-1.69045	-0.7574085	down	0.003108422	0.0230265	chr15	CATSPER2
A_23_P18325	-2.19185	-1.132149	down	5.6947025E-5	0.00131544	chr3	PDCD10
A_24_P753476	1.59498	0.6735389	up	0.0061919834	0.0377383	chr9	GAS2L1P2
A_33_P3348887	4.04262	2.0152912	up	5.92079E-5	0.00135105	chr9	PBX3
A_24_P577694	16.9554	4.0836735	up	2.2713737E-8	5.13e-06	chr7	ADCY1
A_24_P602507	-4.1151	-2.040928	down	1.3831576E-8	3.67e-06	chr15	HYKK
A_23_P25215	1.99394	0.9956241	up	0.0015076479	0.0136286	chr12	RECQL
A_33_P3322283	-2.85874	-1.5153801	down	0.006086995	0.0372668	chr3	AZI2
A_23_P88069	3.91605	1.9694009	up	2.4741487E-8	5.47e-06	chr13	LHFP
A_23_P411296	1.66031	0.73145145	up	0.001792078	0.0154579	chr20	CEBPB
A_33_P3231447	3.24187	1.6968257	up	4.875047E-5	0.00117618	chr2	ITGA6
A_23_P151436	1.6967	0.7627342	up	6.8239274E-4	0.00780389	chr13	ALG5
A_33_P3361513	-1.87226	-0.90478265	down	0.007255215	0.0420668	chr17	NLE1
A_24_P268196	-1.79046	-0.8403306	down	8.336299E-4	0.00896648	chr1	LZIC
A_33_P3323384	2.51577	1.3309977	up	0.0067281835	0.0399211	chr8	RRM2B
A_32_P65706	2.83062	1.501117	up	4.0246545E-5	0.00102789	chr9	C9orf92
A_23_P414978	1.81082	0.85663927	up	0.0025625129	0.0200212	chr14	NUDT14
A_21_P0006902	-1.65567	-0.7274165	down	0.005573908	0.0350212	chr10	0
A_23_P904	-3.25546	-1.7028594	down	2.3413984E-4	0.00357208	chr1	BEND5
A_23_P122674	-1.50869	-0.59330124	down	0.008597297	0.0475559	chr6	PAK1IP1
A_22_P00006106	-2.86416	-1.5181108	down	1.8861138E-5	0.000596	chr15	IRAIN
A_33_P3213772	1.62183	0.69762075	up	0.007820976	0.0444914	chr1	SRGAP2
A_21_P0013097	4.60727	2.203913	up	0.0010874084	0.0107596	chr6	XLOC_l2_013125
A_23_P162171	2.26559	1.1798837	up	0.004643079	0.0307807	chr11	MCAM
A_23_P372334	-1.40895	-0.4946187	down	0.0074357875	0.0428189	chr3	CCDC12
A_33_P3239185	-2.52426	-1.3358605	down	0.005869088	0.0363336	chr11	SYT7
A_24_P393470	2.20552	1.1411164	up	5.0115574E-4	0.00618882	chr19	MEF2BNB
A_22_P00015024	1.73343	0.7936294	up	0.0020168796	0.0168126	chr22	SMTN
A_23_P66481	3.9744	1.9907374	up	1.4309557E-4	0.00252626	chr17	RTN4RL1
A_23_P354297	1.63904	0.7128533	up	0.0021391825	0.0175682	chr16	CHTF18
A_33_P3308332	2.66591	1.4146261	up	0.0012331855	0.0118635	chr11	PLEKHB1
A_32_P162150	-1.81103	-0.85680705	down	0.0031418533	0.0231687	chrX	TAB3
A_19_P00801821	1.51606	0.6003277	up	0.0078205075	0.0444914	chr9	0
A_23_P121480	-4.29815	-2.1037154	down	0.0017790224	0.0153703	chr3	CD200
A_23_P205007	-1.65934	-0.7306094	down	0.0076643103	0.0438556	chr13	IPO5
A_23_P201628	2.01089	1.0078363	up	3.923427E-5	0.00101156	chr1	LAMC1
A_23_P14157	3.97752	1.9918681	up	0.006310442	0.0382683	chr13	DZIP1
A_24_P61753	-3.14528	-1.6531867	down	8.3759165E-5	0.00173457	chr17	CLUH
A_33_P3374723	2.77237	1.4711215	up	3.588956E-5	0.000954	chr10	ZEB1
A_33_P3336617	-1.58211	-0.66184574	down	0.0027882499	0.0213143	chr17	ALDH3A2
A_21_P0000130	2.42184	1.2761049	up	0.0022004722	0.0179109	chr7	GS1-259H13.2
A_23_P21495	-3.51719	-1.8144221	down	0.0045443336	0.0302906	chr19	FCGBP
A_23_P344281	-2.43727	-1.2852681	down	6.270061E-4	0.00735302	chr19	ZIK1
A_24_P33552	-1.74938	-0.8068463	down	0.0034151864	0.0246702	chr6	0
A_33_P3301010	2.20445	1.1404196	up	0.0018553021	0.0158606	chr18	SPIRE1
A_23_P404606	-1.62242	-0.6981455	down	0.009157479	0.0497611	chr5	CREBRF
A_23_P254434	7.93181	2.98765	up	2.7067497E-5	0.00078	chr22	RFPL2
A_21_P0011694	-1.75815	-0.8140606	down	0.0065426426	0.039231	chr19	LINC01535
A_33_P3362886	-1.67359	-0.74294823	down	0.0023185096	0.0185785	chr17	lnc-COPZ2-1
A_33_P3405500	2.97755	1.5741277	up	4.525516E-6	0.000214	chr13	SACS
A_22_P00025748	-2.70666	-1.4365137	down	4.5064207E-5	0.00111591	chr5	lnc-HSPA4-4
A_24_P316939	2.32903	1.2197291	up	1.4453277E-4	0.00254428	chr2	LRRFIP1
A_24_P204144	-2.14354	-1.0999969	down	4.2296E-5	0.00106338	chr6	0
A_33_P3294836	-2.23356	-1.1593456	down	0.0013230627	0.0124393	chr6	C6orf211
A_23_P73023	2.16457	1.1140809	up	5.061768E-4	0.00623867	chr4	TBC1D1
A_19_P00322934	2.56828	1.360805	up	0.002794188	0.0213463	chr9	LINC00963
A_23_P390384	-1.68211	-0.7502731	down	0.0026498635	0.0205819	chrX	ZNF630
A_23_P134925	-1.87841	-0.9095094	down	0.0050160005	0.0325807	chr8	BNIP3L
A_23_P63190	-1.58116	-0.66098255	down	0.0066778054	0.0397233	chr1	NRAS
A_33_P3223544	1.56309	0.6443981	up	0.002149962	0.0176389	chr12	TMBIM4
A_23_P71419	1.72021	0.7825817	up	0.004466183	0.0299331	chr8	COPS5
A_33_P3306163	1.85498	0.8914051	up	0.0048502265	0.0317777	chr14	LGALS3
A_33_P3287119	-1.60783	-0.68511397	down	0.003030067	0.0225969	chr2	FAM178B
A_21_P0000781	3.11592	1.6396577	up	0.0037966839	0.0266091	chr7	HOTAIRM1
A_23_P200792	-1.60361	-0.6813227	down	0.0033466688	0.0242974	chr1	NOTCH2
A_33_P3422802	4.56956	2.1920562	up	6.911037E-5	0.00150573	chr6	ULBP1
A_23_P161399	-1.56084	-0.6423241	down	0.005914883	0.0365615	chr10	MXI1
A_23_P105900	-2.03527	-1.025223	down	0.0010330079	0.0104051	chr13	BTF3P11
A_23_P414308	1.75203	0.80902594	up	0.0012348575	0.0118749	chr17	FLCN
A_24_P203814	-2.98288	-1.5767052	down	5.0399562E-6	0.000234	chr6	0
A_24_P350008	-2.30867	-1.2070597	down	7.018125E-5	0.0015218	chr7	0
A_24_P368544	-3.1451	-1.653105	down	4.874983E-5	0.00117618	chr3	SLC25A26
A_23_P18384	-2.09387	-1.0661685	down	2.956041E-4	0.00423095	chr3	ARMC8
A_32_P41292	-1.62798	-0.7030844	down	0.0038610513	0.0269655	chr10	VDAC2
A_24_P213643	2.00675	1.0048596	up	8.519268E-4	0.00909517	chr17	TSPAN10
A_24_P188878	-2.2087	-1.1431983	down	1.6674146E-4	0.00281546	chr4	RPL34
A_24_P307653	-3.74344	-1.9043641	down	2.6805995E-7	2.98e-05	chr12	SLC6A15
A_33_P3424217	4.12086	2.042944	up	0.003087667	0.0229144	0	HLA-DQB1
A_33_P3399870	1.90475	0.92960036	up	2.7385209E-4	0.00403036	chr2	CERS6
A_33_P3687198	-2.04007	-1.0286188	down	0.0042980127	0.0291906	chr12	HRK
A_24_P127564	2.42337	1.2770126	up	0.003086881	0.0229144	chr19	SPACA6P
A_33_P3503537	1.98889	0.9919599	up	0.0041661356	0.0285731	chr2	LOC285178
A_21_P0001551	-5.14673	-2.3636568	down	1.3756891E-6	9.25e-05	chr1	LOC102723542
A_24_P325046	-2.54024	-1.3449624	down	1.0924646E-4	0.00208551	chr9	ZCCHC7
A_24_P238333	-1.81548	-0.8603512	down	0.0011225268	0.0110071	chr15	NSA2
A_22_P00009273	3.93324	1.9757173	up	0.008300089	0.046502	chr12	lnc-LRRC10-1
A_33_P3281139	-3.70049	-1.8877163	down	2.5339594E-7	2.93e-05	chr13	ZC3H13
A_23_P100711	-2.90246	-1.5372773	down	3.0738323E-5	0.000847	chr17	PMP22
A_23_P99076	2.06587	1.0467503	up	0.006418169	0.0387024	chr12	PRH2
A_23_P147822	-2.23995	-1.1634663	down	7.274437E-4	0.00815992	chr11	EPS8L2
A_23_P121141	-2.02872	-1.020572	down	0.0014014805	0.0129245	chr3	ASTE1
A_23_P139820	2.09051	1.0638578	up	0.0029755589	0.0223112	chr12	SLC11A2
A_22_P00018083	2.05974	1.0424638	up	0.0028979226	0.0219261	chr5	ZNF366
A_23_P200443	2.10809	1.0759338	up	6.898112E-6	0.000285	chr1	SHC1
A_23_P34018	-2.13892	-1.0968843	down	2.1444097E-4	0.00338448	chrX	RPL39
A_24_P303524	3.13653	1.6491679	up	3.691433E-7	3.59e-05	chr7	MICALL2
A_33_P3409392	-3.55106	-1.8282493	down	0.0010207064	0.010311	chr8	FZD6
A_33_P3420446	-18.1577	-4.182507	down	2.6758282E-6	0.000151	chr7	LRRD1
A_32_P182941	-2.39833	-1.2620324	down	1.8567349E-4	0.00304051	chr11	RPS3
A_23_P55688	-1.54335	-0.62606794	down	0.0023469715	0.0187206	chr19	ZNF416
A_23_P142294	-2.12579	-1.0879962	down	1.3224187E-4	0.00238289	chr19	ETHE1
A_24_P63030	2.41146	1.2699068	up	1.3305482E-6	9.09e-05	chr2	SFXN5
A_24_P16340	-2.25473	-1.1729556	down	6.538055E-5	0.00144349	chr1	0
A_33_P3415087	2.71195	1.4393306	up	1.3475333E-5	0.000467	chrX	CLCN5
A_33_P3224745	-1.62597	-0.70130205	down	0.007398808	0.0426663	chr16	PLA2G15
A_24_P361167	1.49695	0.58202976	up	0.0079709655	0.0451238	chr14	CHD8
A_23_P202750	1.82578	0.86851287	up	0.0012860552	0.0121848	chr11	C11orf54
A_23_P254594	-1.74568	-0.8037926	down	9.0485864E-4	0.00949477	chr8	GNRH1
A_21_P0011013	-2.30423	-1.2042823	down	0.0017882393	0.0154336	chr11	XLOC_l2_002729
A_33_P3299834	1.86034	0.8955635	up	0.0029363348	0.0221112	chr19	POLR2E
A_23_P142146	-1.94807	-0.9620427	down	2.0729193E-4	0.00330153	chr19	RPL18
A_33_P3406004	-1.62567	-0.701038	down	0.008497344	0.0472169	chr21	YBEY
A_24_P58242	-2.33623	-1.2241846	down	0.004475631	0.0299882	chr8	0
A_23_P121095	-1.95242	-0.9652639	down	9.958689E-5	0.0019609	chr3	TOP2B
A_23_P12113	1.7028	0.76791066	up	0.0030987489	0.0229687	chr1	FLVCR1
A_24_P15765	-2.17771	-1.1228117	down	5.9630638E-5	0.00135942	chr1	RPS7P5
A_21_P0014177	2.787	1.4787139	up	2.395547E-6	0.00014	chr7	LOC101926963
A_24_P333106	-1.79311	-0.8424634	down	0.003388223	0.0245044	chr14	0
A_23_P92082	-1.96726	-0.97619104	down	5.729434E-4	0.00687419	chr3	TKT
A_23_P122216	-2.34638	-1.2304379	down	0.0070369733	0.0411962	chr5	LOX
A_23_P171143	-2.76035	-1.4648528	down	1.7022966E-6	0.00011	chrX	TSPAN6
A_24_P67308	-1.79774	-0.8461818	down	6.399441E-4	0.00744181	chr7	RPL19P12
A_33_P3297141	-1.86212	-0.8969474	down	1.2299122E-4	0.00227152	chr3	WDR48
A_33_P3246163	-2.04434	-1.0316327	down	2.2475024E-4	0.00348634	chr1	RPL5
A_32_P163125	1.68698	0.754439	up	0.0047237547	0.0311717	chr10	SGMS1
A_23_P151975	-2.12116	-1.0848525	down	0.0076667103	0.043859	chr15	RHCG
A_21_P0010893	-1.63848	-0.7123576	down	0.0075536133	0.0433747	chr10	NUTM2B-AS1
A_22_P00023005	-23.6377	-4.563015	down	2.7024685E-9	1.4e-06	chr3	lnc-IL5RA-6
A_33_P3310296	1.76628	0.8207135	up	0.0013545523	0.0126611	chr20	0
A_24_P916378	2.08475	1.0598739	up	0.007474198	0.0429894	chr2	HNRNPLL
A_24_P176079	-1.99228	-0.994423	down	0.001771602	0.0153442	chr13	WASF3
A_33_P3284036	-5.52605	-2.466249	down	0.004910798	0.0320594	chr21	CLDN14
A_33_P3215948	1.76897	0.8229115	up	0.007010923	0.0411092	chr11	MPZL2
A_23_P7325	3.16878	1.6639286	up	6.3586413E-6	0.000272	chr4	BST1
A_23_P17316	3.10428	1.6342604	up	0.0050646653	0.0328095	chr20	NKAIN4
A_23_P4808	3.15009	1.6553909	up	4.4765745E-4	0.00569271	chr19	PTGER1
A_23_P134935	-1.89935	-0.92550564	down	0.004621001	0.0306927	chr8	DUSP4
A_23_P422178	1.54342	0.62612855	up	0.002512171	0.0197158	chrX	CUL4B
A_24_P678418	-1.63368	-0.7081258	down	0.0045120823	0.0301746	chr14	DICER1-AS1
A_23_P40453	1.88364	0.9135264	up	4.55122E-4	0.00576063	chr21	CBR3
A_33_P3295458	-2.42509	-1.2780386	down	1.2520216E-4	0.00229964	chr22	LINC00634
A_33_P3378056	-2.61671	-1.3877567	down	2.4805428E-4	0.00373627	chr6	TFAP2A
A_23_P259741	-5.3576	-2.4215865	down	1.1166335E-9	7.79e-07	chr3	SATB1
A_23_P166336	2.21602	1.1479704	up	2.9551677E-5	0.000826	chr22	TMEM191A
A_33_P3366053	-2.27937	-1.1886349	down	2.4980857E-4	0.00375574	chr3	ADPRH
A_21_P0012780	-2.90764	-1.5398471	down	0.0010875902	0.0107596	chr4	0
A_24_P238499	1.83159	0.8731003	up	0.0059892028	0.0368588	chr18	TYMSOS
A_24_P391260	1.80788	0.8543016	up	0.0084779905	0.0471416	chr21	PTTG1IP
A_23_P23669	-4.29065	-2.1011968	down	0.0035849912	0.0255491	chr1	PALMD
A_32_P41065	-1.61718	-0.6934783	down	0.0027288399	0.0209652	chr3	TMCC1
A_33_P3235731	4.53015	2.1795595	up	0.0018919236	0.0160784	chr8	LOC101930072
A_24_P169773	-1.87174	-0.9043813	down	0.004040598	0.027916	chr7	CTAGE4
A_33_P3395876	-2.36428	-1.241402	down	3.1740525E-5	0.000866	chr19	PDE4A
A_33_P3330211	2.67585	1.4199953	up	1.0499581E-4	0.00203488	chr7	AUTS2
A_24_P683011	-2.17167	-1.118807	down	6.606921E-4	0.00762529	chr8	C8orf88
A_33_P3841368	-1.79599	-0.8447773	down	0.0010769718	0.0107155	chr8	FBXO25
A_32_P50431	-2.30583	-1.2052847	down	3.6679662E-4	0.00493427	chr22	ST13
A_21_P0000663	2.34799	1.2314284	up	0.0055018333	0.0347293	chr1	LINC00622
A_23_P214037	-1.8876	-0.9165559	down	9.184456E-4	0.00957914	chr5	NPM1
A_22_P00001616	-2.52675	-1.3372816	down	1.2337651E-5	0.000437	chrX	lnc-ARSD-1
A_24_P195724	-2.1615	-1.1120341	down	9.26526E-4	0.00962385	chrX	0
A_23_P23947	2.0883	1.0623298	up	0.0015636565	0.0139796	chr10	MAP3K8
A_24_P38081	6.73739	2.7521904	up	1.6354952E-5	0.000537	chr6	FKBP5
A_33_P3315906	6.21619	2.6360304	up	2.5075284E-5	0.000739	chr8	PTP4A3
A_23_P106661	-2.42933	-1.2805603	down	0.0022115412	0.0179647	chr16	CMTM1
A_23_P254165	2.70165	1.4338427	up	0.0017180466	0.0149974	chrX	RAI2
A_33_P3404480	-3.33905	-1.7394392	down	0.003518518	0.0252152	chr2	MPP4
A_24_P339514	-2.49375	-1.318314	down	5.1433704E-4	0.00631058	chr19	CYP2B6
A_23_P383435	-1.93291	-0.95077723	down	1.793986E-4	0.00296963	chr17	ZNHIT3
A_21_P0004863	-2.47639	-1.3082411	down	0.0019139333	0.0162315	chr6	0
A_33_P3243439	2.88246	1.5273002	up	0.0015558518	0.0139302	chr12	GPR162
A_21_P0000096	5.32214	2.4120069	up	0.0010729968	0.0107019	chr20	CPXM1
A_23_P49646	-1.48099	-0.5665623	down	0.00772751	0.0441138	chr17	PRPSAP2
A_33_P3373364	2.00879	1.0063231	up	0.0010201427	0.0103095	chr1	CLIC4
A_23_P2446	-1.60121	-0.6791633	down	0.0012665621	0.0120659	chr12	TMEM5
A_23_P2725	-2.24777	-1.1684954	down	1.3416924E-5	0.000466	chr13	RPL21
A_24_P127312	-2.7641	-1.4668083	down	0.0014027653	0.0129245	chr8	0
A_23_P17307	1.60616	0.6836115	up	0.001519574	0.0136996	chr20	MRGBP
A_21_P0013617	2.38356	1.2531178	up	8.7579904E-4	0.00928104	chr9	LOC101930048
A_23_P107432	3.89475	1.9615319	up	9.294572E-6	0.000356	chr17	FLJ35934
A_33_P3379669	-1.70556	-0.7702482	down	0.0065058065	0.0390861	chr9	RNF208
A_33_P3279841	1.92246	0.9429538	up	0.0012843515	0.0121734	chr16	MAPK8IP3
A_23_P213893	-25.1914	-4.654862	down	1.9086976E-9	1.23e-06	chr5	MEGF10
A_21_P0004864	-2.76012	-1.4647304	down	7.3111465E-4	0.00817131	chr6	0
A_33_P3392391	2.606	1.3818393	up	0.0027160814	0.0208803	chr19	CPT1C
A_33_P3398181	2.86419	1.5181291	up	7.890809E-4	0.00861637	chr18	LOC100127909
A_22_P00017061	-2.02591	-1.018573	down	1.862957E-4	0.00304416	chr13	0
A_23_P202881	2.92967	1.5507383	up	0.0019026693	0.0161528	chr11	FEZ1
A_33_P3309039	1.51661	0.6008477	up	0.0022296896	0.0180804	chr11	CPSF7
A_24_P24724	-2.80854	-1.4898227	down	1.0585064E-6	7.69e-05	chrX	0
A_33_P3315385	-25.0051	-4.6441526	down	5.532977E-9	2.18e-06	chr11	MPPED2
A_23_P136058	-1.9558	-0.96775573	down	2.0505742E-5	0.000635	chr3	ATR
A_23_P399001	2.65069	1.4063663	up	0.0017835813	0.0154043	chr5	CXXC5
A_33_P3329557	-2.33802	-1.2252893	down	7.205012E-4	0.00812177	chr13	0
A_32_P226768	-1.87091	-0.9037367	down	0.0088220285	0.0484805	chr6	FOXP4-AS1
A_23_P151870	-2.48275	-1.3119376	down	2.3559593E-4	0.00357953	chr15	GLCE
A_33_P3209386	-2.5552	-1.3534391	down	3.8456378E-4	0.00511983	chr17	TXNDC17
A_33_P3213169	3.09219	1.6286292	up	7.665003E-5	0.00162034	chr16	ITGAX
A_24_P118196	-5.87258	-2.5539932	down	1.0226526E-4	0.00199274	chr3	GXYLT2
A_33_P3234859	2.36806	1.2437079	up	0.004653849	0.0308187	chr6	UTRN
A_33_P3271316	1.62975	0.7046479	up	0.002925931	0.0220697	chr15	RPP25
A_24_P406754	6.8793	2.7822618	up	2.5601668E-4	0.00383256	chr10	LOXL4
A_24_P153456	3.14379	1.6525072	up	1.2001053E-6	8.47e-05	chr5	ZDHHC11
A_23_P138881	1.77451	0.8274237	up	0.0035677452	0.0254708	chr11	ACTN3
A_19_P00811613	3.01878	1.593965	up	1.08157314E-4	0.00207279	chr9	LOC101930048
A_21_P0012200	-1.8378	-0.87798	down	1.491522E-4	0.00260121	chr21	0
A_23_P319565	-1.50769	-0.59234184	down	0.006615528	0.0395023	chr10	PGBD3
A_21_P0012029	-2.50064	-1.3222947	down	2.342772E-4	0.00357208	chr2	TEX41
A_23_P102611	-5.89899	-2.5604682	down	0.0011096249	0.010918	chr20	WISP2
A_24_P56317	-2.70647	-1.4364121	down	1.5366864E-5	0.000517	chr13	MBNL2
A_23_P258612	3.53256	1.8207122	up	0.0026919977	0.0207693	chr13	ATP8A2
A_21_P0000540	-2.49489	-1.3189759	down	9.185672E-5	0.00185047	chr12	BCDIN3D-AS1
A_23_P102925	1.57658	0.65680027	up	0.007478148	0.043002	chr21	PWP2
A_23_P2317	1.80481	0.8518432	up	0.003869453	0.0269779	chr12	DDN
A_23_P25069	-17.0156	-4.0887876	down	6.8814185E-9	2.55e-06	chr12	OVOS2
A_23_P407112	4.17637	2.0622485	up	0.002952546	0.0221867	chr4	SPATA18
A_22_P00009356	-1.56238	-0.6437455	down	0.0030673367	0.022819	chr2	lnc-LRRTM1-2
A_22_P00006789	-3.67755	-1.8787454	down	2.268197E-4	0.00349582	chr8	lnc-FZD3-1
A_33_P3265945	-1.63737	-0.7113773	down	0.008505612	0.0472243	chr5	0
A_33_P3413098	-2.20474	-1.1406097	down	1.944614E-4	0.00315061	chr3	LOC100129550
A_23_P166400	3.04013	1.6041344	up	1.4420858E-4	0.00254224	chr22	RASL10A
A_23_P434289	-2.09227	-1.0650693	down	2.2049567E-4	0.00344001	chr3	GPR62
A_23_P168828	-2.51659	-1.3314712	down	1.0095791E-4	0.00197515	chr8	KLF10
A_23_P29769	3.43387	1.7798352	up	4.31837E-4	0.00554933	chr3	WWTR1
A_33_P3334220	2.51782	1.3321743	up	2.1653928E-4	0.00339672	chr12	ACACB
A_22_P00004951	-2.97583	-1.5732913	down	3.734418E-4	0.00499888	chr3	ST3GAL6-AS1
A_23_P160466	-1.6554	-0.72718185	down	0.0010454305	0.0105003	chr1	SLC19A2
A_23_P77160	-1.40323	-0.48875308	down	0.006436472	0.038784	chr15	RNF111
A_24_P273253	15.2946	3.9349499	up	1.9756734E-9	1.24e-06	chr14	AHNAK2
A_23_P333498	2.06529	1.0463412	up	0.0017320568	0.0151035	chr7	EEPD1
A_22_P00022750	-1.949	-0.96273124	down	0.008779318	0.0483001	chr1	LOC101929901
A_33_P3257714	-1.90387	-0.9289345	down	0.0059439098	0.0366944	chr5	RPS23
A_33_P3316273	3.91223	1.9679914	up	0.0044538635	0.0298916	chr17	CCL3
A_23_P207879	6.63021	2.7290535	up	7.933209E-8	1.23e-05	chr17	CARD14
A_33_P3271490	1.62771	0.7028404	up	0.0035345962	0.0253081	chr2	RBMS1
A_23_P400515	5.45998	2.448897	up	0.0017739937	0.0153486	chr1	KIF17
A_21_P0012766	1.98037	0.98577356	up	0.0020376733	0.0169281	chr21	EVA1C
A_33_P3792328	-2.16988	-1.1176169	down	0.0021126033	0.0173909	chr3	LSM3
A_33_P3306352	-3.83089	-1.9376792	down	4.582791E-6	0.000215	chr20	0
A_23_P4798	-2.46656	-1.3024985	down	2.3437382E-4	0.00357208	chr19	ZNF581
A_21_P0010048	-2.69633	-1.4309947	down	0.0021870888	0.0178437	chr20	lnc-SULF2-4
A_22_P00020023	-1.84018	-0.8798456	down	3.505458E-4	0.00478955	chr16	PDP2
A_33_P3336257	14.8599	3.8933513	up	5.4114797E-5	0.00127035	chr5	IRX1
A_23_P61371	2.53895	1.3442326	up	3.2145303E-4	0.00450292	chr5	TMEM173
A_19_P00321202	2.25459	1.1728663	up	0.003095072	0.0229624	chr3	CRYBG3
A_33_P3261927	-2.32964	-1.220109	down	2.831084E-6	0.000156	chr7	ZNF789
A_33_P3314146	-2.15788	-1.1096139	down	2.3868047E-4	0.00361739	chr3	MINA
A_23_P388670	-3.06893	-1.6177337	down	2.5622455E-7	2.94e-05	chr12	LTA4H
A_23_P35617	2.10007	1.0704361	up	0.008143147	0.045841	chr10	PLCE1
A_21_P0012669	-2.1969	-1.135469	down	0.0020821993	0.0172219	chr4	XLOC_l2_011151
A_23_P163227	-4.44917	-2.1535354	down	1.53302E-4	0.00265462	chr15	CKMT1A
A_23_P206280	4.39518	2.1359224	up	1.7936087E-5	0.000572	chr16	GPR56
A_33_P3325110	3.18058	1.6692915	up	3.8582622E-4	0.0051309	chr1	SOX13
A_23_P154806	2.48877	1.3154354	up	1.2657818E-4	0.00231516	chr20	EPB41L1
A_23_P97853	-1.8975	-0.92410105	down	1.5413517E-4	0.00266077	chr10	TMEM254
A_32_P191840	-4.38954	-2.1340704	down	4.3824734E-6	0.000211	chr3	LOC644662
A_21_P0000119	-3.46307	-1.7920527	down	3.514321E-7	3.49e-05	chr7	SUGCT
A_33_P3357620	1.57376	0.6542124	up	0.0040943767	0.028168	chr16	PAGR1
A_23_P6196	1.69191	0.75865173	up	0.0020956974	0.0172984	chr20	SCAND1
A_33_P3349521	-1.64611	-0.719063	down	0.005488914	0.0346656	chr8	SARAF
A_23_P28869	1.49754	0.58259284	up	0.0063870125	0.0385908	chr20	PTPRA
A_33_P3276505	2.77168	1.4707623	up	3.1625464E-6	0.000169	chrX	ATP11C
A_21_P0000527	3.72945	1.8989623	up	1.8014498E-5	0.000574	chr2	LIMS3-LOC440895
A_33_P3358208	14.1394	3.8216457	up	5.59448E-7	4.87e-05	chr1	PADI1
A_23_P62807	6.47956	2.6958966	up	8.5190074E-8	1.3e-05	chr1	SCCPDH
A_33_P3352019	2.18545	1.1279278	up	0.0042599356	0.0290208	chr8	SCARA3
A_33_P3407230	-3.38962	-1.7611225	down	5.318846E-4	0.00648352	chr19	0
A_33_P3229477	-3.09805	-1.6313584	down	3.3754745E-4	0.00466679	chr10	MPP7
A_23_P358709	2.36896	1.2442533	up	0.0025022645	0.0196557	chr5	AHRR
A_23_P47885	-2.07362	-1.05215	down	0.001850187	0.0158236	chr12	LRIG3
A_24_P250650	-1.43818	-0.52424467	down	0.00581448	0.0361054	chr2	RABL2A
A_23_P69810	-3.90148	-1.9640211	down	6.9176225E-4	0.00787783	chr4	AGPAT9
A_23_P1691	2.73868	1.4534785	up	0.0019831976	0.0166284	chr11	MMP1
A_24_P173325	-1.58633	-0.66569436	down	0.0084820455	0.0471534	chr19	UBA52
A_23_P154566	3.01295	1.5911759	up	2.7272341E-5	0.000783	chr20	TOX2
A_33_P3294578	-2.11358	-1.0796918	down	1.9940831E-5	0.000621	chr3	PRKCI
A_32_P150891	2.38136	1.2517834	up	4.1300355E-4	0.00538382	chr13	DIAPH3
A_24_P62783	2.4181	1.273873	up	0.002334347	0.0186683	chr1	FABP3
A_24_P754803	-2.08436	-1.0596044	down	1.055846E-4	0.00204026	chrX	0
A_23_P95879	-1.80617	-0.8529362	down	7.978763E-4	0.00868135	chr17	RPL38
A_24_P72064	-3.53582	-1.8220453	down	1.2883631E-4	0.00233705	chr5	GHR
A_32_P194821	-2.2236	-1.1528987	down	1.9767178E-5	0.000618	chr10	RPL21
A_33_P3402217	-1.88732	-0.9163385	down	4.9690314E-4	0.00616701	chr19	0
A_33_P3251821	-1.62968	-0.70458525	down	8.7262015E-4	0.00925708	chr5	TRAPPC13
A_23_P215525	3.08607	1.6257718	up	2.920073E-4	0.00419638	chr7	OSBPL3
A_23_P134454	-2.23449	-1.1599464	down	0.0030984166	0.0229687	chr7	CAV1
A_24_P411899	1.92272	0.94314694	up	6.6119566E-4	0.00762577	chr8	RNF19A
A_33_P3285540	2.18224	1.1258087	up	7.305195E-4	0.00817057	chr22	CLDN5
A_33_P3387145	1.75561	0.811973	up	0.005958558	0.0367663	chrX	SH3KBP1
A_23_P35349	-1.893	-0.92067176	down	0.003282243	0.0239651	chr10	SVIL
A_24_P185854	-2.43036	-1.2811713	down	0.008332341	0.046629	chrX	DMD
A_33_P3337026	-1.84534	-0.88388646	down	0.0033342019	0.0242357	chr16	0
A_24_P124370	-1.68352	-0.75148404	down	0.0024840808	0.0195523	chr11	PARVA
A_33_P3613000	2.42663	1.2789522	up	0.0016925841	0.0148069	chr8	ZBTB10
A_33_P3257993	3.54088	1.8241072	up	3.147149E-6	0.000168	chr18	RNF125
A_23_P162579	3.75983	1.9106655	up	1.600066E-4	0.00272245	chr12	HSPB8
A_23_P34396	-2.12045	-1.0843697	down	7.293395E-5	0.00156207	chr1	RSRP1
A_23_P154986	3.01736	1.5932875	up	1.9709458E-5	0.000617	chr22	GGT1
A_23_P379327	1.60826	0.68550265	up	0.0061951913	0.0377383	chr15	FAM63B
A_21_P0011143	-1.72585	-0.78731084	down	0.0029799591	0.0223186	chr13	XLOC_l2_003732
A_33_P3280355	-1.8933	-0.9209062	down	3.7002855E-4	0.00496304	chrX	0
A_22_P00001773	-5.71215	-2.5140336	down	3.917947E-7	3.77e-05	chr1	LOC101929023
A_19_P00802936	-2.11388	-1.0798928	down	7.931259E-6	0.000317	chr3	BRK1
A_33_P3276703	16.483	4.0429077	up	3.3400986E-6	0.000177	chr7	VGF
A_23_P122464	-2.12041	-1.084342	down	3.1192342E-6	0.000168	chr6	ZSCAN9
A_21_P0012564	-3.09863	-1.6316286	down	2.55723E-7	2.94e-05	chr3	XLOC_l2_010508
A_22_P00014914	13.5135	3.756334	up	1.2935506E-5	0.000452	chr8	SLCO5A1
A_23_P324304	5.29603	2.4049118	up	0.0014076754	0.0129504	chr2	ALK
A_23_P93750	-1.87358	-0.9058006	down	0.0023034809	0.0185006	chr7	LSM5
A_33_P3209960	2.56208	1.3573179	up	0.008220266	0.0461712	chr11	RASGRP2
A_33_P3282978	1.77547	0.8282043	up	0.0020134938	0.0167959	chr8	0
A_23_P252471	1.79746	0.84595644	up	0.009095555	0.0495597	chr17	PECAM1
A_32_P105825	-12.865	-3.685378	down	8.5554666E-7	6.57e-05	chr11	MPPED2
A_22_P00025093	-2.00088	-1.0006344	down	0.00269777	0.020805	chr9	PTPN3
A_23_P206310	2.13324	1.0930455	up	3.5525236E-4	0.00482953	chr16	KIAA0513
A_32_P49616	-1.69808	-0.76390135	down	0.0012759891	0.0121182	chr2	EEF1B2
A_23_P135990	2.79104	1.4808044	up	0.0028178815	0.0214937	chr3	SLCO2A1
A_33_P3421626	-1.50362	-0.58843577	down	0.004232712	0.0288999	chr7	KIAA1147
A_33_P3265872	-2.8257	-1.4986088	down	0.0013805144	0.0128215	chr7	LOC101927497
A_23_P425880	2.27858	1.1881363	up	1.1342577E-4	0.00214019	chr5	TRIO
A_23_P43226	-2.19048	-1.1312494	down	3.6664787E-4	0.00493427	chr8	KCTD9
A_32_P69849	-8.78423	-3.1349154	down	3.066902E-5	0.000846	chrX	BEX5
A_23_P214739	-1.62273	-0.69842327	down	0.005215819	0.0334973	chr6	FBXL4
A_23_P121345	-1.5707	-0.6514097	down	0.008567375	0.0474226	chr3	TBCCD1
A_24_P547010	-3.58056	-1.8401856	down	1.7605439E-8	4.43e-06	chr2	0
A_33_P3412125	-2.42185	-1.2761095	down	2.4320521E-4	0.00367684	chr19	0
A_21_P0005276	-2.0731	-1.0517907	down	0.006455147	0.0388678	chr7	LINC00689
A_24_P579356	-2.8254	-1.4984534	down	0.0016686186	0.0146498	chr18	ARHGAP28
A_23_P381102	2.8385	1.5051291	up	0.0020582203	0.0170582	chr2	CCDC74B
A_22_P00000985	-6.3374	-2.6638908	down	9.311549E-8	1.39e-05	chr10	PRKCQ-AS1
A_21_P0013078	3.04832	1.608013	up	0.004499707	0.0301247	chr6	XLOC_l2_012953
A_33_P3254606	1.50136	0.5862701	up	0.00851407	0.0472346	chr19	WDR62
A_33_P3406449	-1.52908	-0.61265963	down	0.0050907	0.032917	chr12	SLC15A4
A_33_P3223874	-2.35712	-1.2370236	down	4.3349122E-5	0.00108666	chr10	0
A_33_P3242798	-17.0579	-4.0923653	down	6.586015E-6	0.000276	chr2	CPS1
A_33_P3358621	-2.03854	-1.0275373	down	4.4220616E-4	0.00564396	chr2	LOC100506036
A_23_P125977	3.33574	1.7380047	up	7.231163E-4	0.0081349	chr1	C1QC
A_33_P3349843	-2.36765	-1.2434556	down	7.0730847E-4	0.00801748	chr5	0
A_23_P104762	1.54131	0.6241541	up	0.008061142	0.0454972	chr11	YAP1
A_23_P29836	-1.98946	-0.99237514	down	2.2324846E-5	0.000681	chr3	TMEM42
A_23_P360316	-3.28974	-1.7179719	down	0.001116159	0.0109534	chr19	FUT3
A_33_P3353051	-2.33727	-1.2248261	down	7.30089E-4	0.0081695	chr6	C6orf48
A_21_P0002256	-2.36506	-1.2418799	down	4.9550283E-5	0.00119077	chr2	lnc-THNSL2-1
A_33_P3263890	4.68361	2.227621	up	1.0638126E-4	0.0020505	chr1	PRRX1
A_33_P3362521	-1.85107	-0.88836217	down	4.6832258E-5	0.00114557	chr3	CCDC174
A_23_P209904	1.92924	0.94803333	up	3.5223755E-4	0.0048046	chr2	GPC1
A_23_P53557	2.25132	1.1707731	up	3.17777E-4	0.00446681	chr12	LTBR
A_23_P132784	-2.88878	-1.5304598	down	5.9341428E-8	9.86e-06	chr3	FXR1
A_23_P302568	2.42215	1.2762904	up	0.0024021408	0.0190301	chr2	SLC30A3
A_24_P118591	-2.28727	-1.1936288	down	1.2929253E-5	0.000452	chr6	0
A_24_P57700	2.06469	1.0459279	up	1.1185513E-5	0.000405	chr20	ZHX3
A_23_P209449	3.34172	1.7405931	up	5.8604404E-4	0.00700727	chr2	FZD7
A_21_P0012664	1.8743	0.9063524	up	0.0068264944	0.0403964	chr4	LOC102723415
A_24_P321411	-1.6206	-0.69653034	down	0.008725132	0.0480778	chr11	PRKRIR
A_22_P00024628	-6.14605	-2.61966	down	1.8528731E-6	0.000116	chr6	0
A_22_P00009791	-2.18944	-1.1305635	down	0.0038972048	0.0271404	chr5	lnc-MEGF10-1
A_32_P116271	-2.57061	-1.362112	down	1.5403516E-6	0.000101	chr4	WDFY3-AS2
A_24_P330518	5.14567	2.3633604	up	4.6043706E-4	0.00580384	chr15	CA12
A_33_P3376971	18.1484	4.1817727	up	7.575261E-9	2.61e-06	chr15	CHAC1
A_32_P221452	-1.83116	-0.8727577	down	0.00830848	0.0465382	chr3	RABL3
A_23_P314115	-2.86825	-1.5201684	down	7.325847E-5	0.0015648	chr10	BMI1
A_33_P3277943	1.72831	0.78936434	up	0.003800336	0.0266091	chr4	CNOT6L
A_24_P186216	1.61925	0.69532245	up	0.0075962837	0.0435684	chr4	PDS5A
A_32_P12580	-1.49148	-0.5767405	down	0.007928116	0.0449542	chr18	SMAD2
A_21_P0000684	-3.69173	-1.8842964	down	1.3257464E-7	1.85e-05	chr5	LOC100506548
A_33_P3222341	2.00227	1.0016372	up	0.0091078635	0.0495858	chr17	PITPNC1
A_23_P34915	1.83243	0.8737612	up	0.0026517205	0.0205827	chr1	ATF3
A_21_P0012080	5.236	2.388464	up	4.2172625E-5	0.00106263	chr2	0
A_19_P00813192	3.1901	1.6736033	up	6.952353E-4	0.00791	chr11	LOC643733
A_21_P0005079	2.45286	1.294462	up	9.17721E-6	0.000353	chr6	lnc-LPA-1
A_21_P0000715	-3.27625	-1.7120453	down	1.0415237E-6	7.64e-05	chr17	UNK
A_22_P00001349	-2.11573	-1.0811546	down	0.0015572201	0.0139373	chr18	LINC00667
A_33_P3394213	1.87948	0.91033554	up	0.0044139116	0.0297141	chr19	GRIN3B
A_21_P0013300	1.96193	0.9722706	up	0.0012566767	0.012005	chr7	0
A_33_P3318596	-1.68455	-0.7523657	down	0.0030114597	0.0224993	chr19	ZNF345
A_23_P127565	3.10299	1.6336577	up	1.9951125E-4	0.003209	chr11	LAYN
A_23_P135742	-6.47776	-2.6954951	down	2.0001708E-4	0.00321502	chr1	PERM1
A_33_P3290124	-2.82833	-1.4999498	down	0.001064181	0.0106488	chr7	ASB10
A_23_P68155	-1.87813	-0.9092952	down	0.008644379	0.0477514	chr2	IFIH1
A_33_P3257628	1.8581	0.89382565	up	0.008374422	0.0468085	chr16	COG4
A_23_P109774	-1.93583	-0.95295393	down	3.4584205E-5	0.000929	chr3	ZBTB11
A_33_P3424222	3.46205	1.7916278	up	0.001967828	0.0165392	chr6	HLA-DQB1
A_23_P200829	2.36191	1.2399518	up	1.0656178E-4	0.0020505	chr1	SRGAP2
A_21_P0007163	-1.62025	-0.69621706	down	0.0057380884	0.0357647	chr11	lnc-APOA4-1
A_23_P42282	8.22237	3.0395546	up	3.898813E-6	0.000194	chr6	C4B
A_23_P121795	-5.92369	-2.566496	down	1.1826893E-4	0.00220938	chr4	SORBS2
A_23_P8640	2.5853	1.3703337	up	0.004838093	0.0317289	chr7	GPER1
A_33_P3305467	-1.97302	-0.98040646	down	0.0053529106	0.03408	chr15	0
A_23_P257895	1.71909	0.78164476	up	3.9870097E-4	0.00525064	chr22	MAPK1
A_23_P74278	-9.67002	-3.2735186	down	2.4871897E-8	5.47e-06	chr1	PDE4B
A_21_P0000558	-7.63653	-2.9329164	down	1.8255261E-4	0.0029989	chr2	BRE-AS1
A_23_P69141	-2.1321	-1.0922724	down	1.3289342E-4	0.0023911	chr3	DYNC1LI1
A_21_P0000792	1.83659	0.8770262	up	0.0017180445	0.0149974	chr17	BZRAP1-AS1
A_33_P3315223	-1.63819	-0.7121005	down	0.0053341975	0.0340062	chr5	HNRNPA0
A_23_P396626	1.57181	0.6524303	up	0.0021233268	0.0174556	chr17	SYNRG
A_24_P648176	-1.61323	-0.68995655	down	0.0066081	0.0394772	chr12	LYRM5
A_23_P259393	-2.15647	-1.1086745	down	6.074254E-5	0.0013745	chr3	SFMBT1
A_33_P3232294	3.20667	1.6810749	up	0.0026554856	0.020596	chr12	ITPR2
A_24_P8371	1.7238	0.7855935	up	0.0070905313	0.0414043	chr17	SPNS2
A_23_P56734	-5.53943	-2.469738	down	2.720548E-8	5.73e-06	chr2	HNMT
A_23_P78762	1.7318	0.79227126	up	0.003603728	0.0256601	chr19	HSD17B14
A_23_P87560	-2.98403	-1.5772641	down	1.5496867E-5	0.00052	chr12	BTG1
A_24_P942773	-2.10533	-1.0740452	down	7.694526E-5	0.00162487	chr3	SLMAP
A_23_P69242	-2.2832	-1.1910552	down	6.4117835E-6	0.000273	chr3	SUMF1
A_23_P23765	-2.33076	-1.220799	down	5.4988657E-5	0.00128356	chr1	ITGB3BP
A_33_P3268304	-5.48407	-2.4552484	down	3.5562968E-7	3.49e-05	chr2	LIMS2
A_33_P3256848	1.88088	0.91140664	up	0.004804533	0.0315767	chr10	ADAM12
A_33_P3356587	-3.73914	-1.9027056	down	5.222326E-6	0.00024	chr7	LOC101929998
A_23_P17914	-2.73061	-1.4492241	down	0.006137293	0.0374808	chr22	PNPLA3
A_24_P37519	-5.57938	-2.4801044	down	7.601225E-9	2.61e-06	chr3	LZTFL1
A_23_P41716	-1.89325	-0.9208651	down	0.0019789543	0.0166156	chr5	GNB2L1
A_23_P6891	-3.61427	-1.8537054	down	1.8373798E-8	4.53e-06	chr3	EIF1B
A_23_P141965	1.68339	0.75136614	up	4.13651E-4	0.00538651	chr19	HAUS8
A_22_P00020082	2.72428	1.4458733	up	1.3361392E-5	0.000465	chr8	lnc-AC090186.1-3
A_33_P3214463	-1.6517	-0.72394955	down	0.0069603766	0.0409012	chr15	MESP2
A_22_P00003933	-2.0533	-1.0379412	down	0.0033948072	0.0245413	chr2	LOC102723826
A_22_P00012845	-2.88496	-1.5285534	down	5.5067332E-5	0.00128417	chr5	MEF2C-AS1
A_21_P0012316	2.42867	1.2801647	up	1.0129697E-5	0.000377	chr22	TMEM191B
A_24_P157424	-2.07323	-1.0518782	down	4.3890766E-5	0.00109239	chr3	NCBP2
A_33_P3340205	-8.27631	-3.048987	down	2.4121428E-4	0.00365126	chr22	DDTL
A_23_P100868	1.75724	0.81331015	up	0.002369698	0.0188447	chr17	MYO19
A_24_P330385	2.52958	1.3388987	up	1.3247242E-6	9.09e-05	chr14	SLC22A17
A_33_P3379371	-1.55371	-0.6357188	down	0.006701944	0.0398138	chr3	RYK
A_33_P3246804	1.44167	0.52774113	up	0.007829713	0.0445307	chr17	STARD3
A_19_P00315843	1.97305	0.980429	up	0.0070448183	0.0412223	chr17	SCARNA16
A_24_P289188	-2.94538	-1.5584544	down	3.7291168E-6	0.000189	chr15	0
A_23_P258814	-2.47819	-1.3092867	down	5.099363E-5	0.00122065	chr20	DPH3P1
A_32_P94001	2.2443	1.1662674	up	0.006743116	0.0399806	chr4	FAM92A1P2
A_33_P3340060	-2.12605	-1.0881767	down	1.286546E-4	0.00233584	chr19	RPL13A
A_33_P3312790	1.57366	0.6541281	up	0.008401116	0.0468635	chr15	MEGF11
A_23_P340019	3.18172	1.6698071	up	0.003256498	0.0238341	chr16	NLRC3
A_23_P354705	3.61779	1.8551075	up	2.0429418E-4	0.00326871	chr12	ST8SIA1
A_33_P3333985	1.87186	0.9044738	up	3.8872942E-4	0.00516108	chr8	0
A_21_P0005794	-1.96714	-0.9760988	down	7.5190153E-4	0.00834854	chr8	lnc-PRAGMIN.1-3
A_23_P114862	9.16118	3.1955342	up	6.862146E-8	1.1e-05	chr1	ANGPTL7
A_24_P133162	-2.03749	-1.026792	down	0.0014434676	0.0131851	chr1	STPG1
A_22_P00013929	-4.26013	-2.0908961	down	0.003455614	0.0248918	chr11	LOC101928132
A_24_P250535	2.14326	1.0998052	up	1.3763817E-4	0.00245656	chr20	TMX4
A_33_P3301970	1.76353	0.81846666	up	0.004394194	0.0296431	chr2	STRADB
A_33_P3329187	1.52137	0.605372	up	0.0035513188	0.0253906	chr19	DNMT1
A_33_P3217103	1.7952	0.8441411	up	0.001446294	0.013206	chr22	RBFOX2
A_21_P0007126	-1.86894	-0.9022227	down	4.2582228E-4	0.00549518	chr11	0
A_24_P517252	2.12925	1.0903482	up	7.183142E-4	0.00810835	chr17	PRCD
A_33_P3221843	-2.08299	-1.058656	down	1.4453182E-4	0.00254428	chr6	COQ3
A_33_P3268181	-6.46952	-2.6936579	down	5.510357E-6	0.000249	chr2	LIMS2
A_23_P214876	-2.12201	-1.0854325	down	8.8420813E-4	0.00934177	chr6	JARID2
A_23_P416468	2.2365	1.1612446	up	4.9092295E-4	0.00611238	chr15	PIF1
A_23_P55127	-2.19317	-1.1330185	down	3.309815E-5	0.000895	chr17	ADPRM
A_21_P0010635	-4.506	-2.1718483	down	3.1263753E-5	0.000856	chr1	LINC01057
A_22_P00012798	-1.96641	-0.97556704	down	4.601205E-4	0.00580284	chr12	0
A_33_P3233030	-2.10747	-1.0755111	down	0.0017625995	0.015292	chr6	0
A_23_P304524	2.32573	1.2176847	up	0.005970219	0.036801	chr4	DCLK2
A_24_P332647	2.26264	1.1780051	up	4.492633E-4	0.00571016	chr12	SSH1
A_24_P109652	1.67585	0.744894	up	3.6184193E-4	0.00488647	chr15	PEAK1
A_33_P3312676	-2.50784	-1.3264465	down	0.004972305	0.0323485	chr20	0
A_23_P48561	-4.14792	-2.052387	down	2.9017785E-4	0.00417993	chr14	EFS
A_23_P255916	-2.67497	-1.4195201	down	3.5013905E-4	0.00478935	chr3	RPUSD3
A_23_P126008	2.53916	1.3443522	up	2.9001447E-5	0.000814	chr1	MAST2
A_23_P78867	-2.48836	-1.3151958	down	3.6434396E-4	0.004914	chr19	RYR1
A_21_P0009324	-1.67347	-0.7428464	down	0.0066148513	0.0395023	chr17	lnc-CCR7-1
A_23_P37441	2.69129	1.4282954	up	3.9693186E-4	0.00524039	chr15	B2M
A_33_P3501900	-2.13066	-1.0913033	down	0.008716315	0.0480509	chr19	ZNF582-AS1
A_24_P927189	-2.54519	-1.3477757	down	1.57153E-5	0.000524	chr3	OXNAD1
A_23_P100203	-1.77265	-0.825907	down	0.0023422018	0.0186947	chr16	HSBP1
A_23_P40217	5.76634	2.5276556	up	1.1974758E-5	0.000427	chr20	DOK5
A_23_P32861	-2.00818	-1.0058873	down	7.706438E-5	0.00162487	chr3	NMD3
A_33_P3234864	2.13068	1.0913168	up	0.0036534586	0.0258859	chr6	UTRN
A_23_P337726	-1.60296	-0.6807408	down	0.0057487036	0.0358062	chrM	ATP6
A_23_P210176	2.40416	1.2655349	up	0.0016601199	0.0146171	chr2	ITGA6
A_23_P137856	2.04873	1.0347297	up	0.004261548	0.0290229	chr1	MUC1
A_23_P401084	-1.71181	-0.77552557	down	0.0041150437	0.0282943	chr19	ZNF575
A_24_P944458	-2.0663	-1.0470488	down	0.0020947817	0.0172967	chr2	INSIG2
A_24_P850428	-3.52315	-1.8168664	down	1.9379354E-7	2.41e-05	chr6	0
A_24_P942370	-2.72523	-1.4463797	down	4.5468634E-5	0.00112158	chr12	GALNT4
A_21_P0007217	-1.57896	-0.65897536	down	0.008523336	0.0472753	chr11	lnc-LGALS12-2
A_33_P3221489	2.54815	1.3494501	up	1.9547013E-4	0.00316485	chr1	KIRREL
A_23_P163455	3.14969	1.6552079	up	0.0033820306	0.0244814	chr15	MAP1A
A_23_P118042	-2.443	-1.2886541	down	0.0029529426	0.0221867	chr16	LRRC36
A_33_P3419720	-1.53273	-0.61610055	down	0.0024993613	0.0196409	chr3	MLH1
A_23_P10911	1.76915	0.8230593	up	1.863951E-4	0.00304416	chr12	PLBD2
A_23_P86731	-1.88602	-0.9153419	down	0.002928122	0.0220773	chr10	ZNF239
A_33_P3337554	-2.11434	-1.080204	down	9.7302947E-4	0.00995286	chr7	ABCB5
A_23_P62932	2.04795	1.0341778	up	0.009059631	0.0494412	chr1	ATP1B1
A_23_P24987	1.46323	0.54915583	up	0.0058429423	0.036236	chr12	TSPAN31
A_23_P308954	-2.33736	-1.2248776	down	0.00519845	0.0334278	chrX	BHLHB9
A_33_P3390107	2.41625	1.2727674	up	0.0032357401	0.0237249	chrUn_gl000220	RNA18S5
A_23_P70547	-2.27444	-1.1855087	down	4.2262697E-4	0.00546187	chr6	HSPA1L
A_24_P274615	-2.77091	-1.4703615	down	0.0031332	0.0231399	chr5	ARRDC3
A_23_P21976	3.91357	1.9684838	up	9.923899E-7	7.34e-05	chr15	CSPG4
A_33_P3216664	-2.1013	-1.071281	down	0.005285801	0.0338203	chr2	LOC151174
A_23_P326931	-3.34097	-1.740267	down	3.117483E-7	3.28e-05	chr10	CFAP70
A_33_P3218138	1.50585	0.59058005	up	0.005227455	0.0335477	chr17	POLR2A
A_24_P285768	-1.62748	-0.70264316	down	0.004699532	0.0310286	chr3	EDEM1
A_23_P351837	-2.01527	-1.0109717	down	2.3552975E-4	0.00357953	chr11	KLHL35
A_33_P3415037	-1.65425	-0.7261777	down	0.005596919	0.0351297	chr10	VDAC2
A_23_P36562	1.92241	0.94291294	up	2.557727E-4	0.00383125	chr12	ITGA5
A_24_P375849	-2.90918	-1.5406103	down	7.3927504E-6	0.000301	chr5	0
A_21_P0012112	-1.86856	-0.90192586	down	2.3795287E-4	0.00361147	chr20	XLOC_l2_008560
A_33_P3283122	-2.03661	-1.0261691	down	0.001219735	0.0117945	chr4	WWC2
A_24_P20383	-2.01044	-1.0075102	down	6.3415116E-4	0.00739905	chr3	ARPC4
A_33_P3312802	-2.50766	-1.3263409	down	1.0190062E-4	0.00199014	chr7	RPL13AP17
A_32_P88905	1.83015	0.87196213	up	0.002745337	0.0210522	chr13	0
A_23_P50946	2.67538	1.4197416	up	0.0012527069	0.0119758	chr2	RAMP1
A_23_P256158	-3.71046	-1.8915973	down	8.74577E-5	0.00178145	chr4	ADRA2C
A_33_P3338733	-1.77166	-0.8251015	down	1.5076762E-4	0.00262377	chr3	MITF
A_33_P3308512	-1.73926	-0.7984723	down	0.004595324	0.0305388	chr6	SLC16A10
A_33_P3245699	9.78343	3.290341	up	3.6451386E-10	4.01e-07	chr7	LOC100128374
A_23_P432573	2.65395	1.4081426	up	0.005081936	0.0328777	chr11	MRGPRF
A_24_P876408	-1.88779	-0.9166987	down	5.238528E-4	0.0064048	chr11	C11orf95
A_23_P111288	-1.82237	-0.86581933	down	6.0797366E-4	0.007192	chr6	TMEM14C
A_23_P423108	-4.11536	-2.04102	down	3.390896E-5	0.000913	chr1	TDRD10
A_32_P4595	1.88908	0.91768634	up	0.0026359102	0.0204898	chr5	SGCD
A_23_P110624	9.2493	3.2093444	up	1.15941075E-4	0.00217747	chr5	CTNND2
A_21_P0010764	-4.00953	-2.003434	down	9.372564E-5	0.00188501	chr1	LINC01057
A_33_P3396473	1.55166	0.6338166	up	0.0052033653	0.0334418	chr22	PPP6R2
A_23_P15516	-2.15692	-1.1089712	down	5.2980805E-4	0.00647113	chr17	TMEM101
A_33_P3372257	2.51181	1.328726	up	6.46764E-6	0.000274	chr5	HOMER1
A_24_P860797	-2.49081	-1.3166174	down	3.4440932E-4	0.00472867	chr2	PAIP2B
A_23_P121602	3.14939	1.6550746	up	7.5515545E-6	0.000305	chr4	SAP30
A_23_P121356	-2.26597	-1.1801264	down	2.1389517E-6	0.00013	chr3	BBX
A_24_P255384	-2.40116	-1.2637298	down	0.0033536705	0.0243246	chr9	0
A_24_P135406	-1.62709	-0.70229065	down	0.008601112	0.0475662	chr8	KCTD9
A_23_P147918	3.59437	1.8457394	up	1.7672934E-5	0.000569	chr1	S100A16
A_23_P167017	-1.70136	-0.7666863	down	0.008624425	0.0476806	chr3	POPDC2
A_23_P120254	-1.90981	-0.9334275	down	8.330041E-5	0.00172801	chr6	DUSP22
A_23_P132718	-2.18484	-1.1275308	down	0.0061079417	0.037367	chr3	SEMA3B
A_33_P3402116	2.219	1.149907	up	1.8788931E-4	0.00306242	chr1	AGO1
A_23_P63232	-1.5863	-0.6656687	down	0.0015902113	0.0141587	chr1	CREB3L4
A_22_P00019807	-3.58782	-1.8431067	down	6.130084E-5	0.00138201	chr9	LOC100996557
A_24_P208345	3.92371	1.9722202	up	4.043971E-6	0.000199	chr1	SLC45A3
A_24_P57528	1.53268	0.6160544	up	0.009031782	0.0493691	chr17	SLC39A11
A_23_P112652	-1.60225	-0.6800971	down	6.0286984E-4	0.007142	chr3	CNOT10
A_33_P3227788	-1.95337	-0.96596867	down	0.005282687	0.0338144	chr10	PANK1
A_21_P0010899	-2.37596	-1.2485135	down	1.2071646E-4	0.00223515	chr10	0
A_33_P3262012	1,2,2472	1.1681286	up	1.360948E-4	0.00243792	chr2	0
A_23_P339053	-1.62485	-0.7003033	down	0.005861396	0.0362952	chr16	0
A_22_P00013165	2.84223	1.507022	up	9.993269E-5	0.00196454	chr18	RNF125
A_33_P3313055	2.96367	1.5673847	up	7.623878E-6	0.000306	chr19	NOTCH3
A_33_P3712008	2.01654	1.0118792	up	0.0018848131	0.0160432	chr4	DKFZp547J222
A_33_P3399363	-2.80288	-1.4869115	down	0.0017471369	0.0152062	chr2	GPR155
A_21_P0010325	3.76838	1.9139444	up	8.4407824E-5	0.00173958	chr21	lnc-CSTB-1
A_23_P336854	-2.16928	-1.1172163	down	6.417639E-5	0.0014298	chr20	0
A_24_P173754	1.82434	0.8673718	up	0.0066234106	0.03953	chr1	C1orf21
A_33_P3213822	-6.40178	-2.6784725	down	1.8496235E-4	0.0030309	chr1	KCNK2
A_23_P8311	-1.88255	-0.91268516	down	2.7826926E-4	0.00407083	chr6	TDP2
A_23_P86283	2.58986	1.3728721	up	0.0050382223	0.0326815	chr1	LAPTM5
A_24_P185709	2.1772	1.1224763	up	0.0028947366	0.0219098	chr20	EPB41L1
A_32_P32254	1.57759	0.657719	up	0.003383885	0.0244875	chr21	COL6A1
A_23_P155332	-2.40643	-1.2668948	down	1.6263003E-6	0.000106	chr3	PCNP
A_23_P385246	-2.79483	-1.482761	down	1.9582427E-7	2.41e-05	chr3	KCTD6
A_33_P3677020	-1.61752	-0.69378483	down	0.0040978133	0.0281837	chr16	IL21R-AS1
A_23_P139260	1.78506	0.8359686	up	0.0058292015	0.0361784	chr11	SLC22A18
A_21_P0012391	-2.5305	-1.3394201	down	2.8294558E-4	0.00412442	chr3	0
A_23_P252825	-1.80254	-0.8500331	down	2.837575E-4	0.00412724	chr3	SCAP
A_33_P3257891	-18.6754	-4.223068	down	9.676755E-7	7.18e-05	chr6	GSTA3
A_24_P942112	-1.73239	-0.792764	down	0.0012138544	0.0117562	chr2	POLR1B
A_33_P3242388	-1.7402	-0.7992559	down	0.005675389	0.0354581	chr3	PIGX
A_23_P417951	2.60652	1.3821235	up	2.5958955E-4	0.00387824	chr8	TSPYL5
A_33_P3242909	-2.2791	-1.1884664	down	2.5482792E-5	0.000747	chr19	ZNF563
A_33_P3371999	3.1793	1.6687099	up	1.5879306E-5	0.000527	chr5	TPPP
A_33_P3297517	-1.84917	-0.88687897	down	9.233555E-4	0.00961392	chr3	TRA2B
A_33_P3296777	-1.726	-0.7874363	down	0.0013805542	0.0128215	chr20	PSMF1
A_23_P7221	-1.8576	-0.89343953	down	0.0011969047	0.0116244	chr4	RPL34
A_24_P134727	-1.94842	-0.9623065	down	0.004877919	0.0319279	chr10	TFAM
A_23_P147397	-2.34032	-1.2267064	down	0.0014701753	0.013374	chr11	DYNC2H1
A_23_P418413	-1.88762	-0.9165648	down	6.6422974E-4	0.00764411	chr3	OXSR1
A_22_P00005297	-3.74439	-1.9047316	down	2.159849E-4	0.00339672	chr9	KIAA1045
A_21_P0013154	4.26487	2.0925033	up	0.0010811711	0.0107279	chr6	0
A_21_P0004862	-2.97368	-1.5722511	down	1.966998E-4	0.00317291	chr6	LOC102724851
A_33_P3393175	-1.63783	-0.7117861	down	0.0033341856	0.0242357	chr3	CAPN7
A_21_P0004856	-2.64135	-1.401274	down	1.00416204E-4	0.00196929	chr6	lnc-GMNN-1
A_23_P372923	4.95338	2.3084126	up	5.1860616E-7	4.66e-05	chr8	FGFR1
A_24_P179351	-1.90723	-0.9314804	down	5.407247E-4	0.00655203	chr13	TPT1
A_23_P363878	-2.64947	-1.4057043	down	0.006355329	0.0384564	chr2	RFTN2
A_24_P393372	1.70979	0.7738154	up	4.062966E-4	0.00532482	chr14	PACS2
A_33_P3329149	2.64595	1.4037867	up	7.727886E-4	0.00847922	chr7	CDK13
A_33_P3394347	-1.63256	-0.7071324	down	0.002201309	0.0179109	chr3	CLRN1-AS1
A_33_P3777165	-2.64096	-1.4010628	down	2.1013325E-4	0.00333373	chr3	FLJ31715
A_33_P3404508	1.62179	0.6975889	up	0.0076150275	0.0436247	chr9	NDOR1
A_23_P256107	2.73096	1.4494064	up	0.0035959203	0.025612	chr4	HPSE
A_24_P273865	-1.91206	-0.9351313	down	0.0013247539	0.0124452	chr6	MED20
A_33_P3278144	-3.4622	-1.7916873	down	6.4340576E-8	1.05e-05	chr11	ANKRD42
A_23_P413585	2.70124	1.4336243	up	0.0015806607	0.0140903	chr1	FOXD2
A_24_P17870	7.67007	2.939239	up	9.048411E-5	0.00183189	chr6	HCP5
A_23_P112016	-13.5211	-3.7571383	down	7.177157E-11	2.19e-07	chr8	DLC1
A_33_P3421611	-1.60562	-0.6831268	down	0.0047167265	0.0311337	chr2	lnc-PLEKHH2-1
A_24_P411186	-5.68037	-2.5059857	down	0.0020301123	0.0168883	chr2	BCL11A
A_23_P24555	2.31755	1.2125998	up	9.6467737E-4	0.00988193	chr11	PHLDB1
A_22_P00006192	-2.24553	-1.1670529	down	9.477963E-4	0.00978081	chr10	MBL1P
A_21_P0014428	-1.88496	-0.914534	down	0.008400571	0.0468635	chr22	LOC101927372
A_23_P17855	-1.77197	-0.82535195	down	0.004547593	0.030304	chr22	TRIOBP
A_32_P213459	-19.113	-4.2564797	down	1.995527E-8	4.82e-06	chr9	DMRT2
A_21_P0013349	2.15702	1.1090428	up	0.0038033368	0.0266157	chr7	FLNC
A_32_P923011	-2.382	-1.2521747	down	2.8516952E-4	0.00413462	chr1	FAM138A
A_23_P66158	1.60775	0.685042	up	0.0018232536	0.0156418	chr16	KNOP1
A_33_P3384835	2.77845	1.4742796	up	3.8487633E-5	0.000997	chr5	LOC101927100
A_23_P216630	-2.1681	-1.1164343	down	3.458818E-4	0.00474441	chr9	SLC44A1
A_33_P3357591	2.77502	1.4724977	up	1.7899362E-4	0.00296493	chr11	ATHL1
A_33_P3383326	6.18148	2.6279528	up	1.3261221E-8	3.6e-06	chr9	LPAR1
A_21_P0013421	1.75212	0.80909884	up	0.005271859	0.0337665	chr7	XLOC_l2_013808
A_22_P00003384	-24.2224	-4.5982695	down	1.9298793E-7	2.41e-05	chr18	lnc-CCDC102B-8
A_32_P22078	-2.51158	-1.3285923	down	1.0573446E-5	0.000388	chr19	RPS9
A_23_P203023	2.04557	1.0325058	up	0.004960035	0.0322858	chr11	RDX
A_23_P206359	7.8383	2.9705403	up	3.4613208E-6	0.00018	chr16	CDH1
A_21_P0013099	2.84779	1.5098408	up	1.7592062E-4	0.00292793	chr6	XLOC_l2_013125
A_21_P0014730	-1.83491	-0.8757088	down	0.003903894	0.0271792	chr7	lnc-C7orf23-1
A_32_P34387	-1.68924	-0.7563751	down	0.0070883725	0.0414043	chr14	SPATA7
A_21_P0014399	2.36682	1.2429492	up	8.3099154E-4	0.00894993	chr20	PLCG1-AS1
A_33_P3262890	-3.68444	-1.8814461	down	7.748923E-9	2.63e-06	chr6	0
A_33_P3337144	2.35096	1.2332485	up	2.1574741E-4	0.00339632	chr8	ZNF704
A_23_P344988	-1.99915	-0.99938637	down	1.2617059E-4	0.00231449	chr6	ICK
A_33_P3299416	1.6053	0.6828446	up	0.008892722	0.0487482	chr12	GRASP
A_33_P3372705	4.28745	2.1001186	up	1.6552994E-4	0.00280082	chr1	SRGAP2B
A_33_P3211929	5.43537	2.442379	up	3.1517443E-6	0.000168	chr11	RCOR2
A_23_P3212	-6.2097	-2.6345224	down	8.334165E-9	2.71e-06	chr15	DTWD1
A_23_P127781	-5.02369	-2.328747	down	0.0015348841	0.0138083	chr11	SCGB1D1
A_23_P82775	2.41306	1.2708609	up	0.005049746	0.0327302	chr8	SOX17
A_21_P0000631	3.09268	1.6288565	up	7.4146973E-4	0.00825941	chr11	LOC643733
A_24_P388528	-2.20593	-1.141386	down	0.0037541639	0.0264003	chr3	ST6GAL1
A_32_P74366	1.89651	0.9233446	up	0.0028945315	0.0219098	chr8	VCPIP1
A_22_P00014325	-2.71129	-1.4389781	down	7.705516E-5	0.00162487	chr1	0
A_24_P391586	2.58312	1.369117	up	1.5684664E-4	0.00268228	chr11	OAF
A_23_P101642	5.91386	1941-02-01	up	6.997395E-7	5.71e-05	chr19	PTPRH
A_24_P306594	2.99505	1.5825815	up	0.0042953086	0.0291906	chr1	C1orf167
A_23_P405148	1.44506	0.5311299	up	0.0090147415	0.0493064	chr2	MFF
A_33_P3220837	2.46343	1.3006659	up	0.0029153754	0.0220241	chr20	MAFB
A_33_P3335730	1.62487	0.700328	up	0.008063664	0.0455009	chr5	FLJ16171
A_33_P3264612	-2.06229	-1.0442439	down	4.597735E-5	0.00112866	chr11	TPCN2
A_23_P201790	1.73498	0.79492235	up	0.0015862939	0.0141302	chr1	PPP1R12B
A_23_P18205	-1.85675	-0.8927828	down	1.6293629E-5	0.000537	chr3	RAD54L2
A_22_P00011913	1.73645	0.7961404	up	9.486476E-4	0.00978133	chr1	lnc-PINK1-2
A_33_P3350413	-2.59347	-1.3748862	down	7.1868155E-4	0.00810875	chr10	SVIL
A_21_P0009315	-1.53031	-0.6138201	down	0.0077752634	0.0443346	chr17	lnc-SLC35G3-1
A_23_P121499	1.89514	0.92230344	up	2.9008416E-4	0.00417993	chr4	WFS1
A_23_P57268	-4.06375	-2.022812	down	2.6523292E-6	0.000151	chr21	CXADR
A_23_P53276	1.69156	0.7583542	up	1.757992E-4	0.00292791	chr12	TIMELESS
A_23_P360754	2.8438	1.5078205	up	3.1913078E-4	0.00447553	chr1	ADAMTS4
A_22_P00024329	-1.86813	-0.90159214	down	4.0737004E-4	0.00533316	chr17	MGC16275
A_24_P183664	3.53398	1.8212948	up	7.9584913E-7	6.23e-05	chr7	TRIL
A_21_P0000495	2.49147	1.3169953	up	4.1897164E-4	0.00542685	chr11	SNORA57
A_33_P3257944	-2.88107	-1.5266066	down	6.979771E-4	0.0079375	chrY	0
A_23_P201376	-2.86011	-1.5160694	down	1.5408723E-4	0.00266077	chr1	SSX2IP
A_33_P3273364	1.75488	0.8113723	up	1.3075212E-4	0.00236653	chr19	YIPF2
A_33_P3305208	-1.77924	-0.8312627	down	0.0013240443	0.0124434	chr11	0
A_33_P3227731	1.64207	0.71551836	up	0.005710602	0.0356355	chr9	0
A_33_P3249748	2.10581	1.0743743	up	0.0010454669	0.0105003	chr8	THEM6
A_21_P0007505	3.62089	1.856343	up	6.49428E-4	0.0075149	chr12	lnc-MLXIP-1
A_33_P3281850	2.20112	1.1382401	up	0.0029933252	0.0223883	chr2	CGREF1
A_33_P3382924	2.7858	1.4780903	up	6.083953E-7	5.21e-05	chr5	SPARC
A_23_P21134	1.60904	0.686202	up	0.004777811	0.0314349	chr12	DDIT3
A_24_P945113	2.44056	1.2872105	up	1.566883E-4	0.00268228	chr12	ACVRL1
A_23_P34176	2.02878	1.0206137	up	2.2367826E-4	0.00347192	chrX	WWC3
A_23_P128663	1.80087	0.8486965	up	6.488125E-4	0.00751134	chr13	SACS
A_33_P3216994	-1.79263	-0.84207785	down	0.008348064	0.0467063	chr10	HERC4
A_23_P156880	-4.39594	-2.1361704	down	5.7809593E-6	0.000256	chr6	ENPP1
A_32_P50924	-1.96817	-0.9768547	down	2.0230624E-4	0.00324115	chr13	HNRNPA1L2
A_24_P174367	-1.97105	-0.9789617	down	0.0036262476	0.0257754	chr3	PPP1R2
A_23_P416813	-3.12648	-1.6445386	down	3.691445E-5	0.000972	chr19	ZFP82
A_22_P00023999	-1.65344	-0.7254721	down	0.005471539	0.0346171	chr1	lnc-C1orf31-1
A_33_P3292769	2.57314	1.3635314	up	0.007654717	0.043811	chr22	NFAM1
A_33_P3358977	2.27229	1.1841471	up	5.917899E-6	0.000259	chr11	RNASEH2C
A_33_P3356392	-4.22971	-2.0805585	down	2.1659736E-4	0.00339672	chr19	RGL3
A_23_P128067	-1.86063	-0.8957926	down	9.3358045E-4	0.00967723	chr12	RPL41
A_24_P318897	1.88115	0.9116187	up	3.7878184E-5	0.000988	chr20	SNX21
A_24_P315184	-2.3782	-1.2498684	down	4.8979775E-5	0.00118044	chr2	0
A_23_P63829	1.42417	0.51012164	up	0.0077828723	0.0443573	chr10	HSPA14
A_33_P3231700	-3.51812	-1.814806	down	2.7845134E-8	5.81e-06	chr19	ZNF677
A_21_P0012110	4.50963	2.173008	up	9.182983E-4	0.00957914	chr20	LOC101929395
A_23_P342751	-2.50693	-1.3259201	down	3.1113712E-5	0.000855	chr13	LINC01198
A_19_P00319721	-1.96484	-0.9744103	down	0.0029689574	0.0222772	chr10	FLJ37201
A_33_P3427102	1.69491	0.7612072	up	0.0023260736	0.0186256	chr2	TTL
A_19_P00320555	2.11673	1.0818357	up	7.86066E-4	0.00859113	chr8	LOC101929709
A_23_P154500	1.42079	0.506696	up	0.008691631	0.0479365	chr2	DNMT3A
A_23_P18641	2.08152	1.0576369	up	0.0056601106	0.0353898	chr4	SNX25
A_21_P0000124	-2.44585	-1.2903388	down	9.000064E-4	0.00946771	chr1	DENND1B
A_23_P46470	-1.92069	-0.94162214	down	0.0020117234	0.0167926	chr1	ERRFI1
A_23_P32785	-2.21741	-1.1488736	down	1.6160886E-4	0.00274589	chr3	C3orf38
A_33_P3379941	1.65098	0.7233263	up	0.0050322223	0.03266	chr5	HMGXB3
A_23_P210048	1.98243	0.98727036	up	6.472581E-5	0.00143668	chr2	HDAC4
A_24_P94651	-1.75812	-0.81403613	down	3.6309564E-5	0.00096	chr3	ARIH2
A_23_P53476	-1.48605	-0.5714844	down	0.008485065	0.0471594	chr12	LDHB
A_24_P24142	-2.74326	-1.4558903	down	2.5034082E-4	0.00376143	chr2	0
A_33_P3267665	-4.91218	-2.2963638	down	3.247317E-7	3.37e-05	chr8	ZDHHC2
A_24_P418536	-2.27526	-1.1860343	down	0.00213107	0.0175134	chr1	0
A_23_P35414	-8.18792	-3.0334964	down	2.1222899E-5	0.000651	chr10	PPP1R3C
A_23_P80626	-2.42511	-1.2780501	down	3.558516E-5	0.000947	chr3	PRRT3
A_23_P132226	1.63914	0.7129413	up	0.0039676954	0.027555	chr22	TPST2
A_23_P257578	1.45968	0.5456486	up	0.006564566	0.0393326	chr5	SRA1
A_33_P3827035	-1.60531	-0.6828476	down	0.004066352	0.0280622	chr3	ANKRD18DP
A_23_P209347	2.5053	1.3249818	up	3.552285E-4	0.00482953	chr2	ANKRD44
A_23_P130653	-1.80153	-0.8492253	down	0.0056965626	0.0355722	chr19	RTBDN
A_23_P106544	-1.68142	-0.749681	down	0.0066612368	0.0396629	chr16	CMC2
A_33_P3419334	-1.56362	-0.6448896	down	0.0064448887	0.0388156	chr1	GNAI3
A_23_P253200	-4.0319	-2.0114615	down	5.470564E-9	2.18e-06	chr3	RPL15
A_33_P3278951	5.25933	2.394879	up	1.436226E-6	9.61e-05	chr8	TSPYL5
A_23_P110052	4.41834	2.143505	up	8.1209276E-7	6.31e-05	chr3	FOXL2
A_24_P280897	-2.65838	-1.4105464	down	4.1696933E-4	0.0054124	chr19	0
A_21_P0014829	-2.1418	-1.0988231	down	0.0029101141	0.0220048	chr22	0
A_23_P11331	-1.6653	-0.7357799	down	0.004587316	0.0305037	chrX	TCEAL8
A_33_P3376249	2.08885	1.0627078	up	8.084071E-4	0.00875691	chr1	S100A2
A_23_P399078	-3.12711	-1.6448288	down	0.0012087267	0.0117127	chr22	TIMP3
A_33_P3329916	-1.64734	-0.7201347	down	0.0039875833	0.0276149	chr12	RPL6
A_23_P74928	3.01675	1.5929966	up	5.1717266E-6	0.000239	chr1	MR1
A_33_P3429242	2.31131	1.2087138	up	1.5495378E-4	0.00266779	chr4	LOC339988
A_23_P414252	2.11021	1.0773897	up	0.0034522146	0.0248861	chr7	SNX8
A_23_P29225	-1.65436	-0.72627324	down	7.5678644E-4	0.00837874	chr22	FBXO7
A_33_P3366156	2.75738	1.4632963	up	4.3529173E-5	0.00108842	chr5	SPATA9
A_24_P14634	2.33237	1.2217991	up	8.766852E-4	0.0092864	chr22	EMID1
A_23_P73526	4.30238	2.1051347	up	8.054761E-7	6.28e-05	chrX	CITED1
A_24_P82106	1.8632	0.8977809	up	0.001734383	0.015113	chr14	MMP14
A_23_P212552	-1.61366	-0.69033897	down	0.007675557	0.0438994	chr3	TBL1XR1
A_21_P0005201	-6.04378	-2.5954523	down	0.0040804064	0.0281205	chr7	LOC101928211
A_21_P0008724	1.9877	0.99109685	up	0.007313295	0.0422731	chr15	0
A_22_P00010998	-2.07314	-1.0518141	down	0.0063117025	0.0382683	chr4	STX18-AS1
A_21_P0014329	-1.63986	-0.7135689	down	0.0092080105	0.0499273	chr16	CSNK2A2
A_21_P0004715	3.59604	1.8464109	up	0.0046529914	0.0308187	chr6	0
A_22_P00015434	-3.69759	-1.8865855	down	7.029624E-5	0.00152189	chr3	lnc-SSR3-2
A_23_P103601	3.99427	1.9979317	up	1.1659335E-5	0.000417	chr1	MAN1C1
A_32_P191441	1.58897	0.66809374	up	0.0063730795	0.0385367	chr10	C10orf90
A_22_P00016738	-2.29703	-1.1997677	down	0.0053412346	0.0340411	chr3	CELSR3-AS1
A_33_P3311267	-17.0053	-4.087913	down	4.1218748E-8	7.75e-06	chr21	KRTAP19-2
A_23_P20823	2.09252	1.0652384	up	8.478849E-4	0.00906429	chr9	WDR34
A_24_P148907	-24.0718	-4.5892696	down	5.2448746E-7	4.66e-05	chr4	MAB21L2
A_23_P206501	-2.08841	-1.0624037	down	0.006825629	0.0403964	chr16	CLEC18B
A_23_P433229	4.65809	2.2197385	up	5.3652416E-6	0.000245	chr8	PHYHIP
A_23_P86653	-2.3202	-1.214249	down	0.0048699896	0.0318867	chr10	SRGN
A_19_P00315529	-7.41858	-2.8911433	down	1.9202942E-6	0.000119	chr10	PRKCQ-AS1
A_23_P170491	-1.90615	-0.9306592	down	5.5938534E-4	0.00673801	chr3	TRAIP
A_24_P159036	-1.98537	-0.98941123	down	8.0161705E-4	0.00869879	chr14	RPL36AL
A_21_P0010798	-1.77741	-0.8297752	down	0.005046969	0.0327243	chr1	LYPD8
A_23_P301304	2.96811	1.5695446	up	1.1323089E-4	0.00213982	chr8	FGFR1
A_23_P42718	-2.32446	-1.2168947	down	2.9822273E-4	0.00425564	chr7	NFE2L3
A_24_P268676	-2.04038	-1.0288368	down	0.0011115618	0.0109181	chr3	BHLHE40
A_24_P521994	-2.92377	-1.5478307	down	3.9028594E-9	1.85e-06	chr3	KLHL24
A_33_P3267296	4.21031	2.0739255	up	8.974417E-7	6.78e-05	chr12	FKBP11
A_33_P3263463	-6.53344	-2.7078433	down	2.3201612E-5	0.000698	chr19	LOC644554
A_23_P39131	-2.17118	-1.1184777	down	0.0011116677	0.0109181	chr19	GLTSCR2
A_24_P203000	3.78424	1.9200039	up	0.0079451855	0.0450134	chr22	IL2RB
A_24_P84508	-1.71074	-0.774618	down	0.0022389549	0.0181347	chr9	0
A_32_P118372	-2.51957	-1.3331773	down	6.1479944E-4	0.00725166	chr4	INTU
A_33_P3381429	-1.92948	-0.9482105	down	6.420265E-5	0.0014298	chr1	0
A_21_P0010686	1.59181	0.67066646	up	0.007850795	0.044609	chr1	0
A_23_P31389	1.8162	0.86092234	up	0.0029341953	0.0221112	chr7	TRA2A
A_33_P3293213	-4.50831	-2.1725864	down	9.970848E-5	0.00196171	chr19	RGL3
A_24_P410952	1.86681	0.9005762	up	0.005997543	0.0368856	chr1	PEA15
A_24_P913339	1.77028	0.82397693	up	0.008186163	0.0460326	chr2	SLC35F6
A_33_P3335366	1.98153	0.98661375	up	0.006880806	0.0405997	chr4	MAML3
A_23_P342091	-2.39953	-1.2627538	down	1.3856394E-6	9.29e-05	chr6	OARD1
A_23_P215024	-1.88923	-0.91779804	down	0.004685941	0.0309599	chr6	LRRC1
A_33_P3411357	2.11684	1.0819106	up	5.9775636E-4	0.00710902	chr22	DGCR11
A_21_P0008202	-1.85887	-0.89442575	down	0.0047676563	0.031385	chr13	DNAJC3-AS1
A_21_P0011088	-6.25611	-2.645265	down	3.8268254E-6	0.000192	chr12	XLOC_l2_003293
A_33_P3728698	2.02616	1.0187446	up	0.001649469	0.0145549	chr8	0
A_24_P466374	-1.76446	-0.8192282	down	0.0091529675	0.0497611	chr1	EYA3
A_21_P0006675	1.93324	0.95102227	up	0.0014940304	0.0135456	chr10	0
A_23_P69738	5.20184	2.3790214	up	5.601547E-5	0.00130007	chr4	RASL11B
A_23_P250800	-2.66559	-1.4144533	down	7.7067676E-4	0.00847922	chr3	ST3GAL6
A_33_P3311775	-1.78166	-0.83322227	down	0.0066785705	0.0397233	chr7	ZNF789
A_32_P394491	107.815	6.752411	up	9.388181E-12	5.73e-08	chr7	LHFPL3-AS1
A_23_P57961	-2.87514	-1.5236315	down	1.645765E-4	0.00278855	chr3	PLXNB1
A_21_P0001700	-1.79302	-0.84239334	down	0.008325725	0.0466134	chr1	TTF2
A_24_P352952	3.20242	1.6791637	up	0.005440709	0.0344634	chr17	FAM20A
A_33_P3233754	-4.14664	-2.0519435	down	5.593279E-6	0.000251	chr19	ZNF154
A_33_P3389023	2.1241	1.0868509	up	3.520691E-4	0.0048046	chr4	SRD5A3
A_22_P00013630	2.61528	1.3869644	up	1.4856537E-5	0.000502	chr15	lnc-RP11-625H11.1.1-2
A_23_P251499	3.0985	1.6315722	up	4.988449E-4	0.00617324	chr7	PCOLCE
A_33_P3264815	-1.78817	-0.8384802	down	0.0024098547	0.0190726	chr15	TLN2
A_23_P202334	2.93077	1.5512818	up	0.0060108816	0.0369212	chr10	FGFR2
A_24_P356338	-1.67024	-0.74005127	down	0.0036902255	0.0260632	chr16	GABARAPL2
A_23_P166459	3.46898	1.7945116	up	8.558943E-5	0.00175462	chr22	LGALS1
A_33_P3302796	1.58247	0.6621791	up	0.009164044	0.0497631	chr19	U2AF2
A_33_P3227375	7.01369	2.810173	up	2.8723443E-4	0.00415469	chr6	THBS2
A_33_P3221680	-1.56769	-0.648643	down	0.0054653096	0.0346048	chr19	RPS28
A_23_P200138	5.92768	2.5674665	up	9.557857E-4	0.00982174	chr1	SLAMF8
A_33_P3240392	-1.8379	-0.8780545	down	0.001108789	0.0109162	chr6	FOXO3
A_23_P120103	-3.7077	-1.8905256	down	4.8339284E-6	0.000225	chr2	KCNS3
A_23_P420361	-2.17058	-1.118083	down	7.020653E-6	0.000289	chr3	BRK1
A_24_P340128	2.44273	1.288494	up	0.009032262	0.0493691	chrX	P2RY8
A_23_P117037	-1.83915	-0.8790402	down	0.0036301622	0.0257868	chr12	LETMD1
A_23_P253012	-2.5655	-1.359241	down	0.00512045	0.0330831	chr3	GRAMD1C
A_24_P100234	2.35946	1.2384565	up	0.0014161448	0.0129957	chr22	MORC2
A_33_P3336422	-1.88255	-0.9126868	down	0.001097731	0.0108292	chr11	ZBED5-AS1
A_33_P3270966	-1.8015	-0.8491999	down	0.0010738551	0.0107061	chr6	0
A_23_P154585	1.94193	0.9574883	up	2.5709454E-5	0.000752	chr20	SNX21
A_23_P408167	-1.91329	-0.93605244	down	0.0028649154	0.0217421	chrX	GPRASP2
A_23_P252541	3.17234	1.6655477	up	3.9017646E-4	0.00517185	0	RAB7B
A_24_P178654	-2.56337	-1.3580391	down	3.7365433E-5	0.000979	chrX	0
A_33_P3317580	2.54115	1.3454821	up	4.287932E-4	0.00551893	chr8	GFRA2
A_33_P3331326	-1.95489	-0.96708953	down	4.711972E-4	0.00590896	chr13	0
A_32_P159400	2.04427	1.0315826	up	0.004239619	0.0289147	chr8	UBR5
A_21_P0013596	6.72266	2.7490325	up	2.6718157E-4	0.00395772	chr9	0
A_33_P3404531	-1.80602	-0.8528119	down	0.0029928067	0.0223883	chr7	ZCWPW1
A_24_P252846	-2.30744	-1.2062922	down	4.155734E-5	0.00105256	chr11	C11orf74
A_23_P12336	-1.56876	-0.64962435	down	0.004169482	0.02858	chr1	PRMT6
A_22_P00006058	-3.40037	-1.7656897	down	9.2593484E-7	6.91e-05	chrX	LINC00087
A_23_P215296	1.54322	0.6259428	up	0.0053758877	0.0341906	chr7	CDK13
A_22_P00015589	1.91078	0.9341623	up	5.658028E-4	0.00680524	chr1	STX6
A_19_P00812587	-2.94536	-1.5584433	down	3.5737554E-5	0.000951	chr1	RPL5
A_23_P368779	-3.30748	-1.7257321	down	3.8517468E-5	0.000997	chr19	ZNF114
A_24_P134834	1.59446	0.6730636	up	0.006434896	0.038784	chr2	RHBDD1
A_32_P99055	-2.96446	-1.5677669	down	9.872733E-5	0.00195342	chrX	WNK3
A_24_P280803	-1.87275	-0.90515673	down	0.0026162795	0.0203696	chr20	RPS21
A_22_P00017926	-3.93467	-1.9762439	down	1.14487375E-4	0.00215689	chr6	HLA-F-AS1
A_24_P300302	-3.36833	-1.7520326	down	0.0083001135	0.046502	chr5	ZNF300P1
A_21_P0000121	-6.43173	-2.685206	down	4.1196094E-4	0.00537884	chr19	C19orf81
A_24_P477051	-2.46901	-1.3039315	down	0.0026499284	0.0205819	chr19	0
A_33_P3332126	1.80352	0.8508127	up	5.3514267E-4	0.00650699	chr2	SCLY
A_21_P0011476	1.68937	0.75648487	up	0.008817071	0.0484641	chr22	CHEK2
A_32_P155506	-2.03554	-1.0254142	down	0.003865455	0.0269731	chr3	UBE2E2
A_24_P9090	-2.0823	-1.0581765	down	2.230948E-4	0.00346948	chr4	HNRNPDL
A_33_P3218980	-4.85119	-2.27834	down	0.001016676	0.010283	chr10	ENTPD1
A_21_P0003931	2.58157	1.368246	up	0.0020516366	0.0170189	chr5	MIR143HG
A_23_P372467	2.4473	1.2911935	up	6.767594E-6	0.000281	chr2	AHSA2
A_33_P3352767	2.35484	1.2356265	up	5.889285E-5	0.0013489	chr16	MC1R
A_33_P3250323	1.97417	0.981246	up	0.0012760452	0.0121182	chr21	0
A_24_P186944	-1.98013	-0.98559195	down	7.6918415E-4	0.00847874	chr6	0
A_22_P00020832	-2.08316	-1.0587718	down	2.8787323E-4	0.004159	chr16	lnc-TMC5-1
A_24_P147461	2.14936	1.103909	up	0.0031322043	0.0231399	chr18	SERPINB8
A_33_P3315375	3.52894	1.8192334	up	3.5234538E-5	0.000941	chr17	SLFN11
A_24_P647682	-2.08448	-1.0596845	down	0.008023065	0.0453557	chr7	0
A_23_P216307	5.967	2.5770063	up	4.034284E-6	0.000199	chr8	RUNX1T1
A_23_P1029	-2.18319	-1.12644	down	0.0013482978	0.012613	chr1	MFAP2
A_24_P787889	1.78081	0.8325337	up	5.347274E-4	0.00650699	chr22	TMEM191B
A_32_P512061	1.80617	0.85293084	up	0.008190719	0.0460476	chr1	GBAP1
A_23_P502832	-1.58628	-0.6656463	down	0.0015416836	0.0138437	chr20	RBM12
A_23_P149064	2.83303	1.5023476	up	0.006577135	0.0393789	chr1	PTPRU
A_23_P251893	1.49924	0.58422846	up	0.007258025	0.0420731	chr7	BRAT1
A_23_P348227	-3.84098	-1.9414752	down	1.965591E-4	0.00317291	chr19	ZNF135
A_33_P3284253	-3.1484	-1.6546206	down	0.0031663182	0.0233209	chrX	GYG2
A_23_P56746	-8.17996	-3.0320945	down	9.431281E-5	0.0018937	chr2	FAP
A_23_P108501	2.99193	1.5810771	up	0.007133388	0.0415182	chr2	EPHA4
A_24_P206121	-1.79998	-0.8479849	down	0.0045671538	0.0303961	chr5	KCNMB1
A_24_P183094	-2.96314	-1.567129	down	6.2856714E-8	1.03e-05	chr3	ATP13A3
A_21_P0010642	-11.0479	-3.465703	down	2.099407E-9	1.26e-06	chr1	LOC101929023
A_22_P00003433	-4.69937	-2.2324672	down	5.4378115E-6	0.000247	chr3	0
A_33_P3423631	2.17713	1.1224258	up	5.2251347E-4	0.00639709	chr4	WHSC1
A_33_P3228322	2.58795	1.3718113	up	7.23332E-4	0.0081349	chr11	IL18BP
A_32_P74964	-3.00045	-1.5851794	down	0.0014480826	0.0132173	chr6	FAXC
A_33_P3381410	2.09995	1.0703529	up	0.0025934626	0.0202048	chr2	ORC2
A_24_P409042	-1.60432	-0.6819656	down	0.0053056646	0.0338852	chr5	CDC42SE2
A_23_P117298	3.8137	1.9311929	up	2.3002921E-4	0.0035301	chr13	F7
A_23_P153529	2.32259	1.2157373	up	2.7633025E-4	0.00405218	chr19	TRPM4
A_33_P3398862	1.77118	0.82470995	up	0.0068081585	0.0403075	chr2	RHOB
A_33_P3361417	1.60577	0.68326336	up	0.0064778524	0.0389661	chr6	C6orf57
A_33_P3344831	-2.27704	-1.1871591	down	0.0012517193	0.0119749	chr3	TMEM45A
A_33_P3251985	-1.57831	-0.65837985	down	0.0054404894	0.0344634	chr3	MFSD1
A_21_P0000092	3.02464	1.5967643	up	0.0013438946	0.0125815	chr1	ZBED6
A_23_P72138	-1.59896	-0.67713845	down	0.002443253	0.0192994	chr3	MRPS22
A_23_P102950	-1.97251	-0.9800331	down	0.0030166833	0.0225177	chr21	RSPH1
A_23_P316150	-1.63749	-0.711487	down	0.0037420061	0.0263223	chr3	IFT80
A_33_P3329301	-1.62941	-0.7043527	down	0.007902182	0.0448384	chr17	LOC646014
A_33_P3229156	3.4416	1.7830801	up	4.933267E-5	0.00118671	chr20	SLC17A9
A_24_P225907	-3.17374	-1.6661829	down	2.70229E-7	2.99e-05	chr3	DPH3
A_23_P420373	1.55479	0.6367226	up	0.008950783	0.0490005	chr2	DNMT3A
A_24_P11791	-1.71395	-0.7773288	down	0.0020810112	0.0172179	chr3	KPNA4
A_23_P209731	2.71489	1.4408923	up	1.2419358E-4	0.00228337	chr2	ARMC9
A_23_P161439	3.61375	1.853498	up	3.793449E-5	0.000988	chr10	ADIRF
A_21_P0012569	-2.32093	-1.2147042	down	0.0031271754	0.0231373	chr11	0
A_24_P203407	3.14812	1.6544914	up	4.2976985E-6	0.000208	chr20	FITM2
A_24_P375599	-2.22513	-1.153893	down	8.2473205E-5	0.00171522	chr19	0
A_24_P109838	-2.78736	-1.4789019	down	0.003133219	0.0231399	chr12	SLC6A15
A_33_P3398401	-1.89581	-0.9228109	down	0.0010713984	0.0106991	chr3	CRBN
A_21_P0009117	-1.59265	-0.6714269	down	0.005484469	0.0346555	chr16	SPG7
A_23_P127460	1.59952	0.6776426	up	0.0035804014	0.0255387	chr11	SIPA1
A_33_P3409518	-11.6652	-3.5441332	down	2.290754E-6	0.000136	chr9	TUBBP5
A_24_P51061	-1.79177	-0.8413874	down	0.004760586	0.0313554	chr3	DCBLD2
A_23_P207911	4.72942	2.2416632	up	0.006807096	0.0403075	chr17	TRPV2
A_33_P3256391	-2.2695	-1.1823769	down	0.007433803	0.0428176	chr19	CRB3
A_22_P00014542	-2.43664	-1.284893	down	0.007589347	0.0435389	chr19	0
A_33_P3247082	-1.53838	-0.62141556	down	0.0022337725	0.0181015	chr16	SLC6A10P
A_33_P3268224	-1.76076	-0.8161963	down	0.004044932	0.0279302	chr4	SPATA5
A_33_P3535649	-2.42164	-1.2759854	down	0.006588185	0.0393951	chr16	FLYWCH1
A_32_P162187	3.50053	1.807575	up	3.1237552E-5	0.000856	chr6	C2
A_23_P359245	2.22611	1.1545247	up	4.3144886E-4	0.00554727	chr7	MET
A_23_P419786	-4.16942	-2.0598483	down	6.6914645E-6	0.000278	chr19	ZNF781
A_24_P282383	-3.0771	-1.6215715	down	0.0026264733	0.020433	chr14	MYH7
A_33_P3262515	2.30697	1.205998	up	5.078657E-4	0.00625318	chr13	RASA3
A_33_P3411090	-2.0136	-1.009775	down	2.5443814E-4	0.00381829	chr15	ADAL
A_21_P0014675	2.13422	1.0937096	up	2.9962137E-4	0.00426812	chr12	0
A_22_P00015673	-1.94171	-0.95732725	down	0.0049157855	0.0320748	chr1	0
A_22_P00000040	4.71767	2.2380733	up	0.0015241542	0.0137269	chr7	HOTAIRM1
A_23_P121396	-2.63007	-1.3951032	down	2.9620974E-6	0.000162	chr3	DNAJC19
A_24_P375683	-2.07929	-1.0560935	down	0.003446224	0.024865	chr3	0
A_22_P00015976	-8.21015	-3.0374084	down	5.1320994E-6	0.000237	chr12	lnc-TENC1-1
A_23_P133279	1.55827	0.6399413	up	0.0066635506	0.0396629	chr5	FAM173B
A_33_P3420053	-15.8576	-3.9871056	down	1.1259745E-14	2.75e-10	chr19	ZNF415
A_23_P254801	1.88597	0.91530335	up	0.0014693893	0.0133718	chr20	PLCG1
A_33_P8991074	-2.05155	-1.0367129	down	0.0027687051	0.0211848	chr6	LOC101927768
A_24_P142503	4.111	2.0394878	up	6.069178E-6	0.000263	chr17	SLC47A1
A_21_P0014078	2.78706	1.4787419	up	2.4978264E-5	0.000737	chr1	lnc-MTX1-1
A_22_P00017667	-1.98956	-0.99244905	down	0.0012934927	0.0122316	chr6	GMDS-AS1
A_23_P160720	2.74887	1.45884	up	1.7498701E-4	0.00291836	chr1	BATF3
A_23_P132675	-1.48422	-0.56970394	down	0.0085064005	0.0472243	chr3	UQCRC1
A_33_P3252369	-1.62152	-0.69734806	down	0.00871462	0.0480509	chr2	TMEM182
A_32_P34589	-1.66338	-0.7341143	down	0.0036707965	0.0259861	chr3	RSRC1
A_24_P416131	2.3259	1.2177877	up	4.5383547E-4	0.0057533	chr16	COTL1
A_19_P00813347	-2.21065	-1.1444683	down	3.6661197E-6	0.000187	chr3	KPNA4
A_24_P90097	-2.2117	-1.1451557	down	1.0678854E-4	0.00205303	chr10	ADD3
A_22_P00021578	-2.49292	-1.3178352	down	0.0070375665	0.0411962	chr11	TSGA10IP
A_24_P235429	-1.73293	-0.79321384	down	0.0045431554	0.0302906	chr9	ABCA1
A_23_P138139	-1.44699	-0.5330547	down	0.0060508917	0.0370991	chr1	OMA1
A_33_P3295066	-1.93528	-0.9525455	down	1.4582284E-4	0.00256145	chr7	RPL23P8
A_32_P44512	-2.31783	-1.2127767	down	5.9281497E-6	0.000259	chr22	ST13
A_22_P00001502	2.52405	1.3357407	up	8.315323E-4	0.00895181	chr2	ZEB2-AS1
A_23_P422511	1.9315	0.9497183	up	1.1611487E-4	0.00217747	chr11	SLC25A45
A_33_P3841819	-2.10047	-1.070709	down	1.2818118E-5	0.00045	chr3	THUMPD3-AS1
A_22_P00006237	-1.97229	-0.9798684	down	7.544852E-4	0.00836948	chr11	0
A_23_P124733	1.90207	0.92756796	up	9.050537E-4	0.00949477	chr4	COQ2
A_21_P0009343	-1.74165	-0.8004528	down	0.0019823785	0.0166284	chr17	TBX2-AS1
A_24_P104407	-2.84281	-1.5073168	down	3.0441617E-4	0.004324	chr15	SYNM
A_33_P3319502	2.86469	1.5183793	up	0.0051270174	0.0331167	0	0
A_23_P87742	1.73347	0.7936666	up	3.5698907E-4	0.00484109	chr12	IFFO1
A_33_P3235184	-2.71874	-1.4429381	down	5.0122174E-4	0.00618882	chr17	0
A_21_P0008801	-2.32497	-1.2172127	down	2.5970355E-4	0.00387824	chr15	lnc-ADAMTS17-1
A_32_P83784	-4.46446	-2.158485	down	4.737027E-4	0.00593124	chr4	ARAP2
A_23_P58390	-2.72271	-1.4450431	down	0.0014048166	0.0129385	chr4	C4orf32
A_22_P00014820	2.07007	1.0496821	up	0.0014605126	0.0133075	chr4	lnc-SLC39A8-1
A_22_P00021652	2.07017	1.0497491	up	0.0043900125	0.0296341	chr8	LOC101927963
A_23_P154962	5.65925	2.5006115	up	7.227299E-9	2.56e-06	chr22	RIMBP3
A_32_P38467	-2.33859	-1.2256403	down	8.819663E-4	0.00933019	chr4	SNHG8
A_23_P157283	-1.55304	-0.63509285	down	0.0070470884	0.0412223	chr7	TMEM243
A_33_P3223088	2.00464	1.003345	up	0.0070087127	0.0411092	chr2	MRPL19
A_23_P106922	1.90089	0.92667794	up	9.485089E-4	0.00978133	chr16	CHST6
A_24_P944253	3.6757	1.8780189	up	0.0019154068	0.0162384	chr3	KLHL6
A_23_P200386	-1.50605	-0.5907688	down	0.0076035233	0.0435803	chr1	KHDRBS1
A_21_P0008266	1.66542	0.735883	up	0.0071034683	0.0414318	chr13	lnc-TUBGCP3-6
A_22_P00014697	-1.9847	-0.9889233	down	0.0014718608	0.0133837	chr13	TPT1
A_23_P92012	-1.86063	-0.8957945	down	8.4347754E-5	0.00173958	chr3	TSEN2
A_23_P344421	1.99614	0.9972156	up	0.0027419683	0.021033	chr11	ROBO4
A_23_P112798	2.70142	1.4337168	up	1.3603657E-6	9.23e-05	chr14	CRIP2
A_22_P00006209	-2.28717	-1.1935608	down	5.3652824E-5	0.00126703	chr3	TMEM44-AS1
A_32_P137939	1.59768	0.6759782	up	0.0035836264	0.0255491	chr7	ACTB
A_23_P432545	-2.2341	-1.1596956	down	0.0016798349	0.0147323	chr11	CRACR2B
A_21_P0014119	-2.03616	-1.0258515	down	2.9514998E-4	0.0042291	chr3	NCK1-AS1
A_23_P159937	-1.75562	-0.8119812	down	0.0061317575	0.0374751	chrX	SLC6A8
A_33_P3221064	-1.82477	-0.86771315	down	0.006870219	0.0405765	chr19	LTBP4
A_22_P00005150	-3.18293	-1.670357	down	2.2479479E-5	0.000684	chr16	lnc-DHX38-5
A_33_P3272231	3.17296	1.6658282	up	0.006214907	0.0378035	chr1	MFSD2A
A_24_P13311	-1.77544	-0.8281779	down	3.567838E-4	0.00484109	chr12	SLC15A4
A_33_P3254412	2.15119	1.1051354	up	9.098849E-5	0.00183905	chr17	ULK2
A_33_P3212839	-1.70221	-0.7674049	down	0.0058818534	0.0363942	chr1	0
A_23_P368886	2.6247	1.3921518	up	0.0035023638	0.0251511	chr5	CHSY3
A_22_P00003135	-2.66448	-1.4138526	down	3.1352497E-4	0.00442487	chr9	lnc-C9orf147-1
A_21_P0009386	2.21361	1.1464026	up	0.0016290233	0.0144266	chr17	lnc-ATAD5-3
A_19_P00316726	2.082	1.0579684	up	0.005217492	0.0334973	chr1	MIR3916
A_33_P3422822	3.67717	1.8785946	up	2.8247461E-5	0.000801	chr1	GJC2
A_23_P36120	2.6065	1.3821119	up	0.0041442686	0.0284434	chr11	MS4A6A
A_24_P364296	1.83022	0.87201726	up	0.008679802	0.0478821	chr12	STX2
A_33_P3671291	4.39348	2.1353638	up	1.2832522E-4	0.00233584	chr10	SNORA12
A_23_P141394	2.4637	1.3008276	up	4.3864E-5	0.00109239	chr17	WIPI1
A_21_P0014915	1.8469	0.88510454	up	0.00350035	0.0251511	chr14	0
A_22_P00000856	4.87595	2.2856832	up	8.032476E-4	0.00871261	chr9	lnc-AGPAT2-2
A_24_P80776	-2.68594	-1.4254295	down	0.0011220231	0.0110066	chr6	SMIM13
A_32_P58074	-2.78585	-1.478117	down	1.3331815E-5	0.000464	chr4	RPS3A
A_22_P00004660	-1.9669	-0.9759212	down	0.002307316	0.0185248	chr14	0
A_23_P204782	-1.76996	-0.8237195	down	0.0035336476	0.0253081	chr12	MDM1
A_33_P3279610	-7.86625	-2.9756756	down	4.6950694E-7	4.31e-05	chr16	COX6A2
A_23_P251916	1.63057	0.7053779	up	0.0063325195	0.0383564	chr8	RMDN1
A_33_P3398634	3.28787	1.7171541	up	2.3533012E-5	0.000706	chr6	TFEB
A_23_P368909	2.33747	1.2249457	up	0.0029368761	0.0221112	chr13	LINC00346
A_33_P3275255	3.55741	1.830826	up	7.3392305E-4	0.00819363	chr1	0
A_23_P366125	2.69561	1.4306144	up	2.0204044E-4	0.00324115	chr16	EME2
A_33_P3271395	-1.73049	-0.7911825	down	9.88988E-4	0.0100739	chr1	LOC100129534
A_23_P142738	2.49169	1.3171275	up	7.2909874E-4	0.0081695	chr2	TMEM178A
A_33_P3336915	-2.05764	-1.0409881	down	8.982049E-4	0.00946099	chr17	0
A_23_P302595	-10.12	-3.3391418	down	1.01442E-9	7.74e-07	chr6	LINC00518
A_22_P00012507	2.03687	1.026355	up	0.0020401184	0.0169427	chr14	LOC102724795
A_33_P3311458	-2.19188	-1.1321689	down	0.0030729026	0.0228535	chr12	0
A_23_P69468	-1.59239	-0.6711943	down	0.0073727565	0.0425463	chr3	NDUFB4
A_24_P246841	-2.74532	-1.456975	down	3.5962256E-4	0.00486141	chr6	SLC25A27
A_23_P132856	-6.47642	-2.6951976	down	5.02E-9	2.11e-06	chr3	NRROS
A_23_P101319	-5.7534	-2.5244136	down	2.6329951E-6	0.000151	chr19	ZNF285
A_21_P0014024	-6.6365	-2.7304227	down	1.4637734E-6	9.74e-05	chr3	SATB1-AS1
A_33_P3252196	1.57932	0.659299	up	0.009159006	0.0497611	chr7	EZH2
A_24_P170753	2.154	1.1070166	up	9.898701E-5	0.00195698	chr12	EP400NL
A_22_P00022663	2.47375	1.3067012	up	9.820557E-4	0.0100158	chr8	lnc-RPL30-1
A_32_P138617	-1.59864	-0.6768416	down	0.001315887	0.012393	chr3	KIAA2018
A_23_P211748	-1.92798	-0.9470916	down	0.0015580778	0.0139399	chr3	GTF2E1
A_33_P3414591	3.08766	1.6265152	up	1.9670262E-4	0.00317291	chr7	TWIST1
A_24_P943113	-3.92641	-1.9732122	down	6.340826E-6	0.000272	chr3	EIF4E3
A_23_P372834	4.20347	2.0715804	up	9.1771864E-5	0.00185029	chr7	AQP1
A_23_P255601	-1.87214	-0.9046892	down	0.0018378757	0.0157506	chrX	TMEM185A
A_33_P3410351	-1.86965	-0.9027708	down	0.0024707788	0.019479	chr1	GSTM2
A_22_P00009663	-1.68705	-0.75450456	down	0.005108563	0.033015	chr14	0
A_19_P00804072	2.05442	1.0387342	up	0.001950192	0.0164306	chr17	RNF213
A_22_P00010157	1.61306	0.68979657	up	0.007803236	0.044439	chr11	lnc-MRPL48-1
A_23_P150935	1.89403	0.9214594	up	0.005918588	0.0365751	chr12	TROAP
A_22_P00018179	-8.80328	-3.1380408	down	4.4212584E-6	0.000212	chr5	0
A_24_P291598	-1.64295	-0.7162886	down	1.4084877E-4	0.00249743	chr3	USP4
A_33_P3356332	-1.84126	-0.88069564	down	0.006196463	0.0377383	chr7	0
A_23_P60837	-4.10439	-2.037168	down	6.529047E-5	0.00144349	chr12	PDE3A
A_21_P0010886	-1.81508	-0.8600335	down	1.8048071E-4	0.00297946	chr10	XLOC_l2_002033
A_21_P0012455	-1.94637	-0.9607868	down	0.0027651682	0.021171	chr3	LOC101927056
A_24_P93741	-1.71326	-0.7767464	down	0.0049178777	0.0320799	chr3	RFT1
A_24_P179611	1.87871	0.9097463	up	8.013474E-4	0.00869879	chr1	TPR
A_23_P31085	-2.00824	-1.0059347	down	5.948206E-4	0.00709631	chr6	CCDC28A
A_33_P3593774	3.86369	1.9499809	up	2.0669531E-5	0.000638	chr1	PIK3R3
A_23_P336644	2.75263	1.4608104	up	0.0013574668	0.012678	chr1	TOR1AIP2
A_33_P3276475	-1.62727	-0.7024547	down	0.002080943	0.0172179	chr18	CHMP1B
A_23_P79842	1.75519	0.81163025	up	0.0028296143	0.0215492	chr20	PIGT
A_23_P61810	2.51743	1.3319516	up	9.500609E-6	0.00036	chr17	BAIAP2
A_24_P141786	2.46803	1.3033595	up	0.0022224046	0.0180333	chr12	ATP2A2
A_32_P210202	2.15686	1.1089308	up	0.00613579	0.0374808	chr12	E2F7
A_33_P3368506	5.93477	2.5691915	up	3.5400455E-5	0.000945	chr16	SLC38A8
A_22_P00015730	1.76259	0.81769985	up	4.6701962E-4	0.005867	chr1	SZT2
A_33_P3322504	-2.02494	-1.0178822	down	0.0010811213	0.0107279	chr7	0
A_33_P3277611	-10.0135	-3.3238792	down	2.1482174E-6	0.00013	chr9	TMEM8C
A_33_P3306442	-2.3288	-1.219584	down	2.844038E-4	0.00413088	chr17	QRICH2
A_33_P3335629	1.60016	0.6782187	up	0.0051631634	0.0332886	chr16	TMEM208
A_21_P0005307	-11.9651	-3.5807593	down	3.8748562E-6	0.000193	chr7	0
A_24_P417606	-1.85169	-0.888845	down	4.5418344E-4	0.00575472	chr1	0
A_33_P3289820	-1.38284	-0.46763498	down	0.008452017	0.0470614	chr3	IQSEC1
A_33_P3235891	-1.44049	-0.52655494	down	0.008505656	0.0472243	chr4	0
A_24_P206343	3.5276	1.818686	up	6.6211727E-4	0.00763279	chr7	MYO1G
A_22_P00010091	-2.80994	-1.4905384	down	3.3873637E-4	0.00467793	chr19	LOC102725254
A_23_P201808	2.83646	1.5040896	up	1.556624E-5	0.000521	chr1	PPAP2B
A_19_P00319409	2.3539	1.2350546	up	0.0019178053	0.0162531	chr4	ERVMER34-1
A_24_P406060	-2.93889	-1.5552725	down	6.65212E-5	0.00146191	chr6	RNF144B
A_23_P121250	-3.87952	-1.9558796	down	3.199396E-9	1.59e-06	chr3	EIF4A2
A_23_P69791	-1.5996	-0.67771286	down	0.00529671	0.0338634	chr4	AP1AR
A_33_P3346032	-2.24043	-1.1637752	down	0.0029147791	0.0220241	chr15	lnc-GOLGA8J-2
A_23_P91910	-4.1227	-2.0435882	down	2.9693329E-4	0.0042422	chr3	PLSCR4
A_33_P3407529	-5.02004	-2.3276975	down	3.828349E-6	0.000192	chr7	PRRT4
A_32_P1701	2.39625	1.2607791	up	0.0023714663	0.0188482	chrX	POLA1
A_21_P0009839	11.0472	3.4656024	up	4.0363954E-8	7.7e-06	chr20	lnc-FAM182A-2
A_24_P397515	-1.75073	-0.8079546	down	0.0031877137	0.0234361	chr6	HMGN4
A_22_P00015965	-1.73283	-0.79313093	down	0.0035144228	0.0252139	chr17	lnc-TEFM-2
A_23_P202810	-6.50982	-2.7026181	down	2.4857963E-4	0.00374187	chr11	OVOL1
A_32_P110390	2.07165	1.0507832	up	9.426713E-4	0.00974027	chr5	TMEM171
A_23_P344568	2.20738	1.1423361	up	4.7038873E-5	0.00114761	chr13	FAM124A
A_33_P3398196	-20.7067	-4.3720236	down	5.878871E-7	5.07e-05	chr17	USP32
A_33_P3240543	2.29579	1.198992	up	1.2526693E-4	0.00229964	chr7	AGAP3
A_24_P135322	2.292	1.1966095	up	1.8320965E-4	0.00300621	chr10	NRP1
A_33_P3278573	2.12505	1.0874937	up	4.727001E-4	0.00592459	chrX	MAGIX
A_23_P25868	-1.51468	-0.5990145	down	0.0064601796	0.0388885	chr14	NAA30
A_24_P92267	-2.28729	-1.1936413	down	0.005966713	0.036798	chr1	0
A_33_P3231705	-2.19399	-1.1335557	down	9.506415E-4	0.00979771	chr19	ZNF677
A_33_P3226775	-4.07003	-2.025041	down	2.321578E-5	0.000698	chr3	MUC20
A_33_P3387796	2.03785	1.0270506	up	0.0020222978	0.0168463	chr11	PHLDB1
A_23_P87791	4.20001	2.0703928	up	1.7167765E-4	0.00287693	chr12	ACACB
A_23_P123454	-1.89091	-0.9190773	down	0.003971428	0.027555	chr8	NUDT18
A_23_P502350	1.9925	0.99457693	up	0.0011788062	0.0114805	chr19	RFX2
A_24_P940135	-1.96709	-0.97605956	down	0.004587816	0.0305037	chr1	CTBS
A_21_P0012481	-1.96747	-0.9763422	down	0.007609291	0.0436021	chr3	0
A_22_P00001222	1.54872	0.6310723	up	0.006361614	0.0384849	chr18	NDUFV2
A_33_P3330453	-1.86002	-0.89531493	down	0.0028617238	0.0217331	chr3	PBRM1
A_23_P339098	-3.65748	-1.8708484	down	1.153722E-6	8.21e-05	chr11	SLC35F2
A_32_P108254	4.45466	2.1553164	up	0.002493281	0.0196121	chr17	FAM20A
A_32_P104432	-3.31029	-1.7269583	down	7.0300104E-7	5.72e-05	chrX	LINC00087
A_21_P0005923	-2.06083	-1.0432289	down	0.0018559046	0.0158606	chr8	LOC100506990
A_23_P200685	-3.06807	-1.617331	down	9.681579E-5	0.00193067	chr1	MARC2
A_33_P3415500	1.54	0.6229259	up	0.0019335598	0.01635	chr5	TRIO
A_23_P215956	-1.66095	-0.732008	down	0.005421383	0.0343904	chr8	MYC
A_21_P0009329	-1.8685	-0.90188015	down	0.003972371	0.027555	chr17	lnc-COPZ2-1
A_33_P3380417	-3.5433	-1.825094	down	3.198891E-7	3.35e-05	chr13	SLC25A30
A_23_P14105	-1.95801	-0.96938676	down	0.001110002	0.010918	chr13	RCBTB2
A_21_P0010741	-3.20984	-1.6825006	down	9.1158864E-7	6.85e-05	chr1	0
A_32_P74712	-2.40541	-1.2662811	down	1.5943502E-6	0.000104	chr3	SENP2
A_23_P200493	1.69714	0.7631042	up	0.003039136	0.0226368	chr1	LBR
A_23_P45864	-1.59442	-0.67302996	down	0.00893323	0.0489264	chr1	TNR
A_21_P0010979	3.21144	1.6832188	up	4.6300434E-4	0.00583018	chr11	0
A_33_P3404448	-1.88829	-0.9170785	down	0.0021514948	0.0176456	chr6	SNRNP48
A_24_P940166	4.08669	2.0309336	up	2.1523061E-4	0.00339256	chr10	PAPSS2
A_33_P3235611	1.5147	0.5990339	up	0.0027084595	0.0208633	chr17	SLC46A1
A_23_P202219	7.80738	2.964839	up	3.5440995E-10	4.01e-07	chr10	CALHM2
A_33_P3393821	3.48329	1.8004491	up	0.0049043098	0.0320341	chr12	C1R
A_33_P3306510	-1.52659	-0.6103115	down	0.008045662	0.0454308	chr6	NUP153
A_23_P168229	-2.22059	-1.1509438	down	1.4633095E-4	0.00256852	chr6	TXNDC5
A_19_P00323082	3.50659	1.8100693	up	4.974196E-4	0.0061681	chr11	H19
A_33_P3294583	-1.97535	-0.98210764	down	0.004428868	0.0297729	chr4	LOC256880
A_23_P385217	-2.02571	-1.0184255	down	6.79967E-5	0.00148365	chr3	ARL8B
A_23_P17012	-1.7708	-0.8243991	down	0.008362795	0.0467731	chr2	SCRN3
A_23_P204472	-2.2857	-1.1926336	down	5.756189E-5	0.00132839	chr12	RPLP0
A_24_P274814	2.42099	1.2755952	up	4.1833866E-4	0.00542153	chr7	TBXAS1
A_33_P3422466	1.97314	0.98049057	up	0.0031609405	0.0232954	chr12	MORN3
A_24_P408321	-2.47711	-1.308656	down	8.4495354E-5	0.00173958	chr20	OSBPL2
A_24_P134074	-2.0756	-1.0535299	down	3.621884E-5	0.000959	chr19	RPS19
A_33_P3237835	2.70568	1.4359922	up	6.865839E-4	0.0078319	chr1	0
A_23_P41765	5.18692	2.3748777	up	2.934042E-4	0.0042115	chr5	IRF1
A_23_P254472	-2.90366	-1.5378716	down	8.553788E-6	0.000337	chr6	C6orf211
A_24_P366787	2.80761	1.489343	up	0.0057448177	0.0357911	chr1	LINC00982
A_33_P3309289	2.69285	1.4291356	up	0.0024685112	0.0194674	chr11	ST3GAL4
A_22_P00009922	-2.49664	-1.3199862	down	0.006581487	0.0393951	chr1	LOC440700
A_23_P119362	2.48351	1.3123784	up	1.8856238E-4	0.00306981	chr19	EMP3
A_24_P254278	1.90164	0.92724276	up	4.025723E-4	0.00529021	chr20	SLC23A2
A_19_P00328832	2.21942	1.1501851	up	0.0051337057	0.0331424	chr21	AATBC
A_23_P163027	1.49913	0.5841255	up	0.0026765384	0.0207014	chr14	PARP2
A_33_P3421913	5.62827	2.4926925	up	5.842142E-6	0.000257	chr11	CADM1
A_23_P1206	-2.37997	-1.2509463	down	1.405552E-4	0.00249404	chr10	RPS24
A_23_P363255	-4.19742	-2.0695028	down	0.0010375285	0.010442	chr18	CCDC68
A_23_P156620	-1.82561	-0.86838233	down	0.001971721	0.0165663	chr6	ZNF184
A_24_P791669	-2.02417	-1.0173304	down	5.1239655E-5	0.00122533	chr5	ZNF879
A_21_P0014716	-1.5076	-0.5922557	down	0.007701867	0.0440035	chr3	0
A_23_P120660	-1.938	-0.9545697	down	6.8676664E-4	0.0078319	chr20	RPS21
A_21_P0000742	-4.07521	-2.026875	down	3.3579724E-7	3.44e-05	chr3	MYLK-AS1
A_22_P00015592	-1.96619	-0.9754026	down	0.0028283293	0.0215465	chr17	lnc-STX8-2
A_22_P00005940	-2.23087	-1.1576093	down	9.360805E-6	0.000357	chr5	lnc-EXOC3-1
A_33_P3290919	1.66935	0.73928654	up	0.008407711	0.0468896	chr9	BAG1
A_23_P428298	-4.48968	-2.1666126	down	9.7583005E-8	1.44e-05	chr6	UNC5CL
A_32_P50066	5.27831	2.4000754	up	3.128326E-4	0.00441765	chr4	MAP9
A_23_P46045	2.10237	1.072016	up	4.5493813E-4	0.00576063	chr1	RGS5
A_21_P0012655	-1.98432	-0.98864686	down	0.004735213	0.0312304	chr4	XLOC_l2_011043
A_23_P134835	-3.86555	-1.9506721	down	1.7846421E-4	0.00295923	chr8	CSGALNACT1
A_33_P3215113	-1.54676	-0.6292476	down	0.009169576	0.0497631	chrX	LDOC1
A_23_P117694	3.55534	1.8299876	up	0.0037353248	0.0262905	chr15	CORO2B
A_23_P22350	-2.89749	-1.5348021	down	8.440638E-4	0.00905875	chr5	GRAMD3
A_33_P3238215	-4.2588	-2.0904481	down	6.668388E-5	0.00146417	chr2	COBLL1
A_22_P00016861	-2.71799	-1.4425417	down	1.6555754E-5	0.000541	chr17	LRRC75A-AS1
A_33_P3413048	1.94868	0.9624985	up	7.1229925E-4	0.00805535	chrX	PLXNA3
A_33_P3399318	-1.84497	-0.8835995	down	6.3434377E-4	0.00739905	chr1	GNG12
A_23_P166826	-2.02873	-1.0205775	down	1.0047403E-5	0.000376	chr3	DCP1A
A_33_P3268618	-1.71791	-0.7806537	down	1.6598389E-4	0.00280655	chr4	WDR19
A_23_P341325	-2.03836	-1.0274119	down	2.3291487E-4	0.00356096	chr14	RPL10L
A_22_P00006598	-17.0561	-4.092213	down	5.4068774E-8	9.36e-06	chr5	LOC101927675
A_22_P00017026	-1.80807	-0.8544471	down	0.0017923164	0.0154579	chr14	0
A_24_P937790	1.56335	0.644638	up	0.008669783	0.0478611	chr8	CCDC166
A_24_P319736	-1.71423	-0.77756	down	0.0019246398	0.0162884	chr2	MEIS1
A_33_P3369760	2.20813	1.142825	up	9.719052E-4	0.00994553	chr9	GLIPR2
A_21_P0004816	-2.9063	-1.5391845	down	5.964048E-6	0.00026	chr6	0
A_21_P0014224	4.7692	2.2537465	up	7.5336086E-4	0.00836093	chr8	LOC101929759
A_22_P00001241	3.39916	1.7651799	up	1.4177895E-4	0.00250664	chr18	0
A_24_P337058	-1.68493	-0.7526871	down	0.0016535673	0.0145753	chr3	CCNL1
A_23_P435874	-5.09898	-2.35021	down	7.779584E-4	0.00851777	chr9	SPATA31A3
A_23_P132285	-1.61975	-0.6957729	down	0.004516835	0.0301868	chr22	MPST
A_33_P3358898	3.67157	1.8763967	up	1.5202789E-4	0.00264204	chr19	SSC5D
A_22_P00009238	-1.81423	-0.85935366	down	0.0038223534	0.0267258	chr1	lnc-LRIG2-3
A_33_P3646051	-2.13377	-1.093404	down	9.577705E-4	0.00983386	chr19	lnc-ZNF345-1
A_33_P3236133	-2.11334	-1.0795273	down	1.2742044E-4	0.00232433	chr3	SHQ1
A_23_P162228	-1.77446	-0.82737696	down	0.0014723359	0.0133837	chr12	NACA
A_23_P897	4.85733	2.2801647	up	3.3673574E-4	0.00465821	chr1	C1orf116
A_23_P202939	2.10909	1.0766232	up	2.092563E-4	0.00332596	chr11	APLP2
A_24_P228579	1.5839	0.66348267	up	0.0019839632	0.0166291	chr20	NDUFAF5
A_21_P0012294	2.85404	1.5130064	up	2.9618636E-4	0.00423401	chr22	0
A_23_P106773	2.18496	1.1276064	up	0.0012187428	0.0117895	chr16	SULT1A2
A_33_P3229181	1.54256	0.62532604	up	0.002692291	0.0207693	chr7	SLC12A9
A_23_P371410	-2.19656	-1.1352453	down	0.0013828633	0.0128234	chr1	PRKACB
A_23_P94230	7.4724	2.9015713	up	5.395354E-4	0.00654411	chr8	LY96
A_23_P203115	-4.32693	-2.1133435	down	6.584674E-6	0.000276	chr11	TMEM25
A_23_P431410	2.17612	1.1217587	up	4.3877572E-4	0.00561192	chr2	RBMS1
A_23_P82859	2.38134	1.2517738	up	2.2538154E-5	0.000684	chr8	OSGIN2
A_23_P131202	4.21966	2.0771282	up	1.370862E-6	9.25e-05	chr2	HES6
A_23_P17481	2.20288	1.139394	up	0.005277418	0.0337932	chr20	SIGLEC1
A_23_P3911	2.87809	1.5251102	up	6.861665E-4	0.0078319	chr17	PLXDC1
A_33_P3290328	-1.70971	-0.773751	down	0.002241804	0.0181425	chr3	DCUN1D1
A_23_P66608	1.52031	0.6043642	up	0.0069039124	0.0406915	chr17	KAT2A
A_33_P3232011	-2.36386	-1.2411468	down	4.1357293E-5	0.00104858	chr2	RAB17
A_33_P3294017	-1.58754	-0.66679215	down	0.0022636615	0.0182951	chr14	HNRNPC
A_23_P345220	2.7047	1.4354672	up	0.0010449962	0.0105003	chr10	SH3PXD2A
A_23_P214222	-3.62347	-1.8573726	down	1.735055E-4	0.0028996	chr6	MARCKS
A_23_P363896	-2.26807	-1.181468	down	6.5190846E-4	0.00754003	chr17	LRRC75A-AS1
A_22_P00017039	-1.87037	-0.9033227	down	3.588273E-4	0.00486141	chr1	0
A_33_P3376095	-1.94166	-0.9572871	down	0.0012753066	0.0121182	chr1	SYPL2
A_23_P49429	1.49724	0.5823039	up	0.0053320737	0.0340062	chr16	NUDT16L1
A_24_P132624	-4.9032	-2.2937233	down	3.872861E-8	7.45e-06	chr9	NIPSNAP3B
A_24_P460419	3.27735	1.712531	up	0.0010865114	0.0107595	chr11	LRRC10B
A_33_P3399875	-2.64159	-1.4014081	down	2.8150604E-4	0.00410834	chr20	C20orf144
A_23_P76969	1.81978	0.8637634	up	0.0054727285	0.0346171	chr14	SIPA1L1
A_22_P00016134	-2.40567	-1.2664416	down	6.73726E-4	0.00772649	chr3	0
A_33_P3295333	2.14703	1.1023438	up	0.0038012932	0.0266091	chr12	CLEC1A
A_21_P0001775	-1.95011	-0.9635577	down	7.720798E-4	0.00847922	chr2	BOLA3-AS1
A_23_P82249	2.21843	1.1495404	up	1.7494979E-4	0.00291836	chr7	ABCB8
A_23_P400716	-5.06497	-2.340553	down	8.421179E-6	0.000333	chr1	SHE
A_21_P0014377	-8.42799	-3.075189	down	1.787368E-5	0.000572	chr19	LOC728485
A_23_P411102	1.96288	0.9729719	up	0.003765347	0.026456	chr17	DLG4
A_33_P3289810	-2.77398	-1.4719583	down	6.337739E-4	0.00739905	chrX	0
A_22_P00023043	-2.35749	-1.2372493	down	0.006527678	0.0391834	chr6	HGC6.3
A_33_P3242231	-2.24773	-1.1684703	down	0.0034072474	0.0246201	chr4	0
A_23_P111672	-3.41087	-1.7701399	down	3.982857E-5	0.00102068	chr7	TES
A_22_P00014818	-2.02661	-1.0190686	down	0.0040531904	0.0279793	chr18	LOC101927809
A_23_P19243	-2.45576	-1.2961721	down	2.1542265E-4	0.00339339	chr6	0
A_32_P203013	-2.2397	-1.1633048	down	6.6751905E-4	0.00767323	chr1	RPS10P7
A_33_P3236813	2.45692	1.2968521	up	5.376179E-5	0.00126703	chr12	GPR19
A_33_P3404601	3.71664	1.8939977	up	2.5428953E-5	0.000747	chr6	C2
A_23_P62188	-2.25134	-1.1707814	down	0.0055460595	0.0349182	chrX	ZC4H2
A_33_P3381870	1.86928	0.9024861	up	0.004678211	0.030945	chr8	DMTN
A_32_P162004	-3.00702	-1.5883327	down	4.6123054E-7	4.27e-05	chr3	RPL29
A_24_P41408	7.14051	2.8360262	up	1.1317749E-7	1.64e-05	chr7	LOC100128374
A_23_P323563	3.14923	1.654999	up	2.379611E-6	0.000139	chr19	PLEKHG2
A_22_P00014622	-2.14983	-1.1042196	down	2.4087396E-5	0.000716	chr17	0
A_23_P410312	2.07877	1.055727	up	9.435583E-4	0.00974531	chr12	C12orf76
A_32_P219279	-3.43738	-1.7813089	down	0.005832355	0.0361888	chr22	ELFN2
A_23_P416751	-2.80845	-1.4897751	down	5.9223967E-4	0.00707442	chr19	ZNF610
A_23_P204751	2.87108	1.5215912	up	3.6758497E-6	0.000187	chr12	ASIC1
A_23_P141863	-3.37489	-1.7548394	down	1.568444E-4	0.00268228	chr19	ZNF544
A_33_P3369190	2.6568	1.4096923	up	8.7985745E-6	0.000344	chr5	PAM
A_23_P163682	2.20368	1.139913	up	0.006590343	0.0393951	chr16	RHBDF1
A_23_P99642	2.41418	1.2715353	up	0.0019949675	0.0166869	chr14	SLC7A7
A_33_P3253812	-2.79316	-1.4818962	down	3.1485723E-4	0.00443598	chrUn_gl000215	0
A_23_P20045	-1.44583	-0.53189355	down	0.0034987868	0.0251511	chr7	PEX1
A_24_P37264	1.96151	0.97196555	up	0.006846608	0.0404681	chr2	RNF144A
A_22_P00023644	-2.09028	-1.063693	down	0.006373665	0.0385367	chr15	LOC101928668
A_23_P206760	-1.52204	-0.60600716	down	0.0073349024	0.0423578	chr16	HP
A_33_P3422740	-1.58791	-0.66712725	down	0.0047536483	0.0313182	chr1	0
A_23_P59005	2.71046	1.4385384	up	0.009126197	0.0496491	chr6	TAP1
A_24_P935986	3.70089	1.8878704	up	5.0066054E-5	0.00120198	chr12	BCAT1
A_21_P0000242	2.23531	1.1604744	up	9.098806E-4	0.00952235	chr8	SNORD54
A_23_P103932	3.15324	1.6568334	up	0.0043151076	0.0292741	chr1	FGR
A_33_P3332081	2.06789	1.0481621	up	0.002573795	0.0200864	chr8	KHDRBS3
A_33_P3713357	2.55367	1.3525743	up	0.008580472	0.0474736	chr3	ALCAM
A_33_P3347452	3.03659	1.6024513	up	0.0038938937	0.0271328	chr6	RPS6KA2
A_33_P6470440	1.96295	0.97302336	up	0.0042805662	0.0291207	chr16	ITFG1-AS1
A_22_P00013672	-4.66027	-2.2204134	down	2.7533018E-4	0.00404237	chr11	lnc-RP11-687M24.8.1-1
A_21_P0012505	-3.62176	-1.8566903	down	5.945914E-9	2.27e-06	chr3	0
A_22_P00004542	-2.02006	-1.0144013	down	0.0032183665	0.0236117	chr10	PARD3-AS1
A_22_P00007407	-3.38905	-1.7608823	down	4.143697E-4	0.00538996	chr5	0
A_33_P3316052	2.25599	1.1737635	up	0.008039471	0.0454064	chrX	CA5B
A_32_P202703	-1.86816	-0.90161693	down	0.008572553	0.0474405	chr7_gl000195_random	LOC389831
A_33_P3298062	-1.70508	-0.7698364	down	6.285908E-4	0.00736099	chr3	ABCC5
A_33_P3381235	-3.97433	-1.9907124	down	5.990827E-7	5.15e-05	chr20	SLCO4A1-AS1
A_23_P93141	-18.4495	-4.20551	down	3.1463799E-6	0.000168	chr6	GSTA5
A_22_P00009029	-3.13153	-1.6468673	down	1.1883898E-4	0.00221577	chr9	SNHG7
A_23_P254353	-1.85278	-0.88968813	down	0.0019395862	0.0163752	chr9	NOXA1
A_23_P159952	-7.0639	-2.8204656	down	0.003466985	0.0249497	chrX	BEX1
A_33_P3314579	-2.04859	-1.0346309	down	0.002177829	0.0178145	chr17	RAB34
A_33_P3401301	-2.00535	-1.003855	down	0.0010166336	0.010283	chrX	RPL39
A_33_P3221568	-1.74013	-0.79919827	down	0.0034473715	0.0248659	chr16	ARMC5
A_23_P156826	3.23751	1.6948843	up	0.0052432655	0.0336186	chr6	ADTRP
A_33_P3219434	-2.67279	-1.418349	down	0.0019322212	0.0163469	chr1	MARC2
A_33_P3230073	-2.13954	-1.0972977	down	0.0013202829	0.0124224	chr1	0
A_23_P122906	3.09544	1.6301467	up	8.1448445E-5	0.0016997	chr7	AUTS2
A_21_P0001545	-2.3478	-1.23131	down	3.6645986E-4	0.00493427	chr1	LOC149351
A_33_P3259507	1.60805	0.6853147	up	8.671052E-4	0.00921691	chr9	FBXO10
A_22_P00009707	2.12553	1.0878234	up	0.0011684283	0.0113931	chrX	lnc-MBTPS2-1
A_21_P0014422	-2.61353	-1.3860016	down	4.7049223E-5	0.00114761	chr22	LOC646513
A_32_P143048	-1.61837	-0.69454145	down	0.007939215	0.0449963	chr1	ZFYVE9
A_23_P500501	2.55503	1.353342	up	0.002333055	0.0186644	chr4	FGFR3
A_33_P3402918	1.69257	0.75921935	up	0.006406744	0.0386526	chr19	PNKP
A_24_P38951	1.57356	0.6540309	up	0.0029237915	0.0220661	chr11	RELT
A_33_P3274084	2.96208	1.5666096	up	6.429884E-5	0.0014298	chr17	RHBDL3
A_23_P8108	4.26884	2.0938432	up	0.0016806542	0.0147342	chr6	HLA-DQB1
A_24_P84419	3.44974	1.7864885	up	2.835111E-7	3.08e-05	chr9	VAV2
A_24_P251381	-1.79562	-0.84447896	down	0.0078005823	0.044439	chr2	NHEJ1
A_22_P00013803	2.54606	1.3482678	up	0.0014389182	0.0131593	chr22	0
A_33_P3376071	-1.64564	-0.7186454	down	0.004282824	0.029128	chr21	0
A_24_P306964	-1.71326	-0.7767415	down	0.0056729917	0.0354522	chrX	0
A_23_P91552	2.05998	1.0426316	up	0.0024115036	0.0190795	chr21	FTCD
A_33_P3364180	2.63396	1.3972313	up	0.008437641	0.0470136	chr3	FGD5
A_33_P3312743	-2.06507	-1.0461895	down	0.0014821467	0.0134578	chr17	KRTAP4-3
A_23_P40866	-2.08354	-1.0590339	down	7.5546297E-4	0.00836948	chr3	ZBTB20
A_23_P112429	-1.80248	-0.84998655	down	4.8418983E-4	0.00603778	chr9	RPL35
A_23_P211985	-3.18428	-1.6709685	down	5.1114434E-8	8.98e-06	chr3	SNRK
A_23_P112187	2.4981	1.3208289	up	8.415873E-5	0.00173936	chr9	FIBCD1
A_23_P52207	-2.82622	-1.4988735	down	9.743289E-6	0.000368	chr10	BAMBI
A_23_P303803	-2.32404	-1.2166378	down	1.5291336E-4	0.00265166	chr19	C19orf18
A_24_P105733	2.31398	1.2103763	up	0.0048089465	0.0315972	chr2	TNS1
A_23_P357794	1.97937	0.985042	up	0.0018680786	0.0159344	chr8	MTBP
A_33_P3359856	-2.19171	-1.1320585	down	1.4868006E-4	0.00259669	chr2	0
A_32_P21384	-2.28274	-1.1907654	down	1.5887547E-4	0.00270698	chr18	RPL17
A_23_P305759	1.77744	0.8298026	up	0.0011620702	0.0113447	chr18	ABHD3
A_33_P3322288	-2.897	-1.5345577	down	4.8915556E-8	8.78e-06	chr3	AZI2
A_23_P356684	1.86083	0.8959495	up	0.007204292	0.0418212	chr7	ANLN
A_33_P3417745	2.25858	1.1754134	up	2.2212772E-4	0.00345664	chr15	IQGAP1
A_33_P3290829	-2.26537	-1.1797466	down	8.850336E-4	0.00934644	chr11	LOC101059906
A_33_P3334305	-2.40323	-1.2649744	down	9.3737687E-4	0.00970436	chr21	TFF3
A_33_P3264072	-2.39968	-1.2628434	down	0.00403961	0.027916	chr9	LOC100128593
A_24_P23995	1.70893	0.7730969	up	0.005856724	0.0362754	chr1	RNF187
A_21_P0011477	2.04335	1.0309348	up	2.83026E-5	0.000802	chr14	BMS1P17
A_23_P92281	-2.4074	-1.267473	down	5.5204987E-7	4.84e-05	chr3	GTPBP8
A_21_P0011879	2.47171	1.3055066	up	0.0023118136	0.0185492	chr2	lnc-B3GNT7-1
A_33_P3249414	-2.51467	-1.3303666	down	0.0031345147	0.0231425	chr1	TRIM58
A_23_P218317	-1.65043	-0.7228439	down	0.002750507	0.0210741	chr17	NARF
A_33_P3519223	-2.41658	-1.2729654	down	0.0017778272	0.0153703	0	0
A_33_P3262043	1.62728	0.7024645	up	0.0054413746	0.0344634	chr11	BAD
A_22_P00013852	1.54211	0.62490946	up	0.003612024	0.0256967	chr17	LOC400620
A_22_P00016598	-1.72273	-0.7846956	down	6.2625285E-4	0.00735125	chr7	0
A_32_P8546	-2.85243	-1.5121913	down	0.0045295293	0.0302414	chr6	LINC00473
A_32_P209230	-1.86406	-0.89845127	down	0.0023467115	0.0187206	chr1	CITED4
A_23_P169039	-1.83732	-0.8776026	down	8.6100487E-4	0.00917258	chr8	SNAI2
A_24_P89413	-1.74921	-0.80670136	down	4.035455E-4	0.00530014	chr6	TRIM39
A_24_P77968	2.59577	1.3761623	up	0.0045837853	0.0304953	chr7	FLNC
A_23_P125705	-9.25676	-3.210507	down	2.917699E-5	0.000818	chrX	NAP1L2
A_33_P3375809	-2.61081	-1.3844998	down	0.001999868	0.016705	chr1	LOC729970
A_21_P0014843	-1.85129	-0.88852704	down	0.0088085085	0.048428	chr3	0
A_21_P0002469	-1.68978	-0.7568357	down	0.005292645	0.0338463	chr2	lnc-SFTPB-1
A_24_P181295	-3.87996	-1.9560428	down	1.234547E-6	8.64e-05	chr14	C14orf37
A_22_P00007487	2.09989	1.0703137	up	0.0036496923	0.0258818	chr11	GUCY1A2
A_23_P47466	1.59081	0.669757	up	8.620712E-4	0.00917538	chr11	PRG3
A_33_P3359219	2.34814	1.2315186	up	3.557559E-5	0.000947	chr8	PPAPDC1B
A_33_P3290040	3.17936	1.6687341	up	0.0011154239	0.0109506	chr19	CPT1C
A_23_P45099	5.41251	2.4362967	up	3.5476135E-4	0.00482824	chr6	HLA-DRB5
A_33_P3211628	-1.54241	-0.62518924	down	0.0067812535	0.0401774	chr11	PRKRIR
A_33_P3389634	3.90761	1.9662875	up	0.0013776806	0.0128045	chr2	CAPG
A_24_P941930	-2.34309	-1.228411	down	8.0552265E-5	0.00168532	chr3	EAF1
A_23_P91350	-2.29611	-1.1991915	down	2.7462434E-5	0.000785	chr20	GPCPD1
A_24_P20777	-1.86703	-0.9007474	down	0.0020918543	0.0172783	chr5	RPL37
A_21_P0000893	-2.53808	-1.3437369	down	1.0904626E-4	0.00208331	chr15	IQCH-AS1
A_23_P4353	1.9061	0.93062747	up	0.0059954245	0.0368819	chr17	WSB1
A_23_P55270	28.139	1945-04-01	up	1.5162837E-7	2.01e-05	chr17	CCL18
A_33_P3247072	2.2687	1.1818631	up	6.791497E-4	0.00777773	chr12	0
A_24_P21752	1.77143	0.82491463	up	0.005850085	0.0362619	chr11	TBRG1
A_33_P3328837	-2.3126	-1.2095144	down	5.650001E-5	0.00131007	chr17	0
A_21_P0003027	-3.92142	-1.971377	down	1.4357119E-5	0.000489	chr3	LOC644662
A_23_P207537	1.70983	0.77385545	up	8.434921E-4	0.0090566	chr17	DUSP14
A_23_P205489	1.59616	0.6746012	up	0.004155622	0.028509	chr14	SLC7A8
A_23_P102420	-1.55491	-0.6368295	down	0.006953101	0.0408781	chr2	CCT4
A_21_P0011496	7.66061	2.9374602	up	9.2667394E-4	0.00962385	chr16	CES1
A_21_P0007380	-3.52408	-1.8172466	down	5.8542186E-4	0.00700665	chr11	lnc-FAM181B-3
A_23_P356122	1.52194	0.6059142	up	0.004686589	0.0309599	chr6	ZNF451
A_33_P3345036	9.16968	3.1968718	up	6.696558E-5	0.00146772	chr2	POMC
A_24_P135427	-2.22945	-1.1566855	down	7.382365E-5	0.00157422	chr19	LOC100128398
A_23_P24275	-2.36875	-1.2441245	down	7.8453234E-4	0.00857821	chr10	IDI2-AS1
A_21_P0004717	-1.75901	-0.8147627	down	0.0051744566	0.0333438	chr6	lnc-SERPINB6-2
A_33_P3305399	-1.78071	-0.83245325	down	0.0028322053	0.0215558	chr1	SETDB1
A_22_P00010972	-1.84217	-0.8814081	down	1.3158919E-5	0.00046	chr12	lnc-NRIP2-1
A_22_P00011693	-1.70855	-0.7727716	down	0.008367123	0.0467808	chrX	PDK3
A_23_P130974	2.24211	1.1648571	up	3.4892294E-4	0.00477539	chr19	KIAA1683
A_23_P385034	-1.74029	-0.79932797	down	0.0022998163	0.0184833	chr6	E2F3
A_23_P428849	-1.66037	-0.7315062	down	9.571662E-4	0.00983179	chr3	CHCHD4
A_33_P3232965	-3.89227	-1.9606102	down	4.3026772E-5	0.00107969	chr6	TDRD6
A_23_P156049	1.61244	0.6892438	up	0.0059732473	0.0368104	chr5	HEXB
A_23_P145555	-6.42351	-2.683362	down	1.6097474E-5	0.000533	chr6	MLIP
A_24_P323635	-3.18782	-1.6725721	down	6.4380096E-5	0.0014303	chr8	0
A_23_P43049	-1.61314	-0.68986845	down	0.007750112	0.0442119	chr8	DCTN6
A_33_P3219596	-2.73027	-1.4490459	down	4.3276814E-4	0.00555837	chr15	LINC00925
A_23_P360079	-3.87051	-1.952524	down	2.979176E-5	0.000831	chr2	NCKAP5
A_23_P304171	-1.73968	-0.79882485	down	3.5938143E-4	0.00486141	chr3	KIAA0226
A_23_P89062	-3.72402	-1.8968625	down	5.5199985E-6	0.000249	chr16	CLUHP3
A_24_P41149	-2.86065	-1.5163407	down	0.0016359203	0.0144615	chr12	0
A_23_P62351	-1.65272	-0.7248391	down	0.0035176037	0.0252152	chrX	ARMCX6
A_22_P00005649	-2.73046	-1.4491445	down	3.4345879E-4	0.00471913	chr3	0
A_23_P77048	2.07797	1.0551782	up	0.0015482036	0.0138908	chr14	SLC25A29
A_21_P0010032	2.22751	1.1554335	up	0.004144635	0.0284434	chr9	0
A_32_P62571	-1.62344	-0.69905084	down	0.0033588666	0.0243426	chr1	RBM8A
A_33_P3282634	4.28223	2.0983627	up	5.3395476E-4	0.00650226	chr12	ALDH1L2
A_33_P3227904	2.9193	1.5456214	up	7.3706737E-4	0.00821746	chr1	SLC25A34
A_21_P0014173	-2.41669	-1.2730337	down	3.0405744E-4	0.00432374	chr6	LOC102724889
A_22_P00020726	-3.08654	-1.6259916	down	1.7004315E-5	0.000551	chr19	lnc-ZNF8-1
A_24_P135501	-1.95964	-0.9705911	down	0.0014011188	0.0129245	chr15	0
A_23_P160992	-2.22884	-1.1562934	down	9.3049375E-6	0.000356	chr1	FMO4
A_24_P306726	-1.80521	-0.85216284	down	0.0012472426	0.0119516	chr13	TPT1
A_23_P210920	1.4866	0.5720176	up	0.002652075	0.0205827	chr20	GSS
A_24_P233786	-6.2503	-2.6439247	down	1.7067606E-6	0.00011	chr1	FAM129A
A_19_P00324470	3.00311	1.586458	up	7.5165575E-5	0.00159586	chr5	MIR143HG
A_23_P326319	2.69083	1.4280508	up	0.004531193	0.0302443	chr16	C16orf45
A_22_P00017310	-2.40672	-1.2670697	down	0.0030365451	0.0226313	chr21	MIR99AHG
A_23_P145247	-1.88768	-0.91661483	down	1.5881861E-4	0.00270698	chr6	ZSCAN26
A_33_P3214298	-2.03473	-1.0248365	down	7.713583E-4	0.00847922	chr3	IMPDH2
A_23_P11507	-1.66441	-0.73501396	down	0.0055963215	0.0351297	chr1	ZZZ3
A_22_P00007481	-2.09052	-1.0638632	down	0.004915052	0.0320748	chr10	IDI2-AS1
A_22_P00005052	-1.66534	-0.7358154	down	0.006695888	0.0397972	chr14	lnc-DEGS2-4
A_24_P96780	2.14211	1.0990322	up	0.0055452897	0.0349182	chr1	CENPF
A_22_P00003850	2.68671	1.4258416	up	0.004639507	0.0307654	chr20	LINC01272
A_23_P141208	1.89808	0.9245422	up	1.0488034E-4	0.00203488	chr17	DHRS7B
A_23_P318284	-2.81826	-1.4948027	down	1.2895778E-6	8.92e-05	chr3	GPD1L
A_21_P0005787	-1.62074	-0.6966485	down	0.003023499	0.0225617	chr8	LOC101927815
A_21_P0012457	-2.805	-1.4879987	down	7.1881277E-6	0.000293	chr3	XLOC_l2_010330
A_33_P3348011	-3.4766	-1.7976751	down	7.043577E-5	0.00152191	chr6	TOB2P1
A_23_P44956	-2.83971	-1.5057449	down	3.4275197E-7	3.46e-05	chr3	RPL35A
A_33_P3265359	4.70963	2.2356133	up	7.6286966E-8	1.19e-05	chr2	HES6
A_33_P3416568	-2.05496	-1.03911	down	6.19593E-4	0.00729763	chr6	0
A_33_P3329974	-5.56455	-2.4762642	down	6.9642574E-6	0.000287	chr1	CGN
A_33_P3264662	-2.66111	-1.4120258	down	0.00639146	0.0385985	chr2	CYP27C1
A_33_P3394599	-2.51044	-1.327941	down	0.0033748373	0.0244365	chr19	HMG20B
A_24_P261383	-1.85864	-0.8942441	down	9.5514144E-4	0.00981926	chr11	TAF1D
A_23_P69437	-1.87642	-0.907979	down	1.1588045E-5	0.000416	chr3	YEATS2
A_23_P40108	12.7576	3.673287	up	2.517363E-9	1.37e-06	chr20	COL9A3
A_23_P214533	-2.77335	-1.4716275	down	0.0015495829	0.0138908	chr6	ZSCAN31
A_33_P3262020	1.97224	0.97983754	up	0.0017100717	0.0149438	chr9	C8G
A_32_P53524	3.62085	1.8563292	up	8.7812863E-4	0.00929362	chr17	NTN1
A_22_P00022929	-1.95357	-0.96611166	down	2.1666307E-4	0.00339672	chr11	0
A_23_P122976	-3.65322	-1.8691685	down	1.3176101E-4	0.0023795	chr7	GNAI1
A_23_P347508	-1.64525	-0.7183096	down	0.00652491	0.0391816	chr1	COA7
A_21_P0000880	2.30478	1.20463	up	0.00550994	0.0347535	chr17	SPAG5-AS1
A_23_P31921	4.20791	2.0731044	up	2.2459748E-5	0.000684	chr9	ASS1
A_21_P0000295	1.94617	0.9606354	up	0.002298227	0.0184833	chr17	SNORA67
A_23_P69362	-2.62859	-1.3942872	down	1.5275455E-4	0.00265079	chr3	CCDC51
A_33_P3235990	-2.41149	-1.269923	down	7.7050703E-4	0.00847922	chr14	PTPN21
A_23_P161352	3.18102	1.6694891	up	8.003594E-5	0.00167883	chr10	PTPLA
A_23_P351667	6.88526	2.7835114	up	5.998813E-5	0.00136375	chr2	ADAM23
A_24_P115007	-2.54149	-1.3456719	down	5.806234E-6	0.000256	chr6	ALDH5A1
A_23_P128215	6.37468	2.6723523	up	9.323833E-10	7.34e-07	chr12	SOCS2
A_33_P3232047	-1.68222	-0.75036514	down	0.0025151398	0.0197268	chr6	TMEM14B
A_33_P3323435	-1.97957	-0.98518944	down	0.0022393512	0.0181347	chr14	MAP3K9
A_22_P00007687	-1.95202	-0.96497047	down	3.358065E-4	0.00465261	chr6	LINC00240
A_23_P215875	1.65105	0.72338474	up	0.0068654204	0.0405678	chr8	DCAF13
A_33_P3362737	-19.0897	-4.254726	down	3.2662768E-7	3.38e-05	chr15	0
A_23_P121082	-2.33972	-1.2263329	down	2.784036E-5	0.000794	chr3	GBE1
A_23_P317184	-1.75086	-0.8080666	down	0.0025252874	0.0197874	chr3	LRRFIP2
A_33_P3353259	-2.41695	-1.2731888	down	1.2829978E-5	0.00045	chr10	0
A_23_P252201	-2.32019	-1.2142437	down	7.343417E-4	0.00819391	chr3	EAF2
A_33_P3369311	-2.35823	-1.2377071	down	9.896863E-6	0.000372	chr3	BBX
A_23_P28420	-1.58227	-0.66199654	down	0.007358148	0.042472	chr2	OLA1
A_23_P128408	-1.61413	-0.6907576	down	0.0021742766	0.0178025	chr12	TRIAP1
A_21_P0000029	-3.26172	-1.7056317	down	6.0206617E-6	0.000262	chr7	COG5
A_23_P55731	1.63424	0.708617	up	0.0023600424	0.0187941	chr19	CIC
A_32_P20523	-1.81393	-0.8591169	down	7.264088E-4	0.00815448	chr4	TIGD2
A_33_P3286312	4.14133	2.050095	up	2.3718396E-5	0.000709	chr11	TRIM51HP
A_33_P3288942	2.50541	1.3250487	up	2.0230097E-4	0.00324115	chr10	FAM107B
A_23_P257043	6.85536	2.777232	up	3.7334983E-6	0.000189	chr8	GEM
A_23_P213678	3.01387	1.5916154	up	4.4915764E-6	0.000214	chr5	PAM
A_23_P136504	-4.19246	-2.0677967	down	9.079643E-6	0.000352	chr14	SLC25A21
A_21_P0007969	7.45807	2.898803	up	6.949999E-4	0.00791	chr13	LINC00403
A_33_P3294921	-2.97156	-1.571219	down	0.006621947	0.03953	chr9	PRUNE2
A_23_P64799	1.46394	0.5498553	up	0.0049461117	0.0322038	chr12	AAAS
A_23_P94533	-2.22773	-1.1555767	down	3.97271E-4	0.00524039	chr9	CTSL
A_33_P3339376	2.06156	1.0437398	up	0.007045751	0.0412223	chr2	WIPF1
A_33_P3290089	-3.78426	-1.9200125	down	1.2919896E-4	0.00234015	chr19	0
A_24_P766208	-1.93505	-0.95236725	down	2.163426E-4	0.00339672	chr22	RPL3
A_32_P10133	-4.99012	-2.3190742	down	1.9142892E-5	0.000602	chr10	lnc-THNSL1-2
A_23_P107724	-1.52807	-0.61170965	down	0.0059800823	0.0368292	chr19	ZNF112
A_33_P3283744	-2.24789	-1.168571	down	0.0016619103	0.0146171	chr9	LOC100132249
A_24_P295590	1.86419	0.89855146	up	0.007408159	0.0427102	chr10	RASSF4
A_22_P00015597	-2.32864	-1.2194847	down	0.005629927	0.0352488	chr6	STXBP5
A_23_P313961	-1.89466	-0.9219375	down	2.1717846E-4	0.0034013	chr3	NME6
A_23_P335495	1.68933	0.7564542	up	0.007878923	0.0447182	chr2	ANO7
A_24_P943106	-1.52603	-0.6097832	down	0.0010807386	0.0107279	chr3	U2SURP
A_32_P204676	3.81163	1.9304074	up	2.4558594E-6	0.000142	chr8	FABP5
A_33_P3632866	-1.96296	-0.9730282	down	0.0022977313	0.0184833	chr9	STKLD1
A_33_P3389599	3.70848	1.8908265	up	0.0015304447	0.0137785	0	ANKRD20A11P
A_23_P9293	-2.84669	-1.5092847	down	3.868575E-6	0.000193	chr9	TJP2
A_24_P256337	-1.67881	-0.74743724	down	6.16395E-4	0.00726697	chr1	ZNF644
A_33_P3402076	2.03848	1.0274937	up	0.0015174164	0.0136966	chr11	BAD
A_33_P3290888	-5.0533	-2.3372264	down	9.625925E-6	0.000364	chr20	CPNE1
A_32_P114215	-2.5068	-1.3258456	down	1.5044336E-4	0.00261999	chr13	COMMD6
A_23_P415643	-2.21721	-1.1487427	down	4.1167368E-4	0.00537797	chr16	ZNF48
A_23_P349416	-3.36412	-1.7502284	down	3.5694847E-4	0.00484109	chr12	ERBB3
A_33_P3334108	-1.52561	-0.60938877	down	0.007850589	0.044609	chr12	ZNF740
A_23_P141315	-1.81985	-0.8638232	down	0.0014163381	0.0129957	chr17	NLE1
A_33_P3258472	3.1573	1.6586893	up	1.6598078E-5	0.000542	chr2	SPTBN1
A_24_P152188	-3.04558	-1.6067162	down	4.4459422E-5	0.00110429	chr3	PRICKLE2
A_21_P0000063	-1.90865	-0.9325531	down	0.0029474723	0.0221637	chr7	MDFIC
A_24_P243749	-14.506	-3.8585815	down	2.8408783E-7	3.08e-05	chr7	PDK4
A_33_P3240941	1.60872	0.68590975	up	0.007945934	0.0450134	chr11	BACE1
A_33_P3392250	1.69904	0.76471657	up	6.69739E-4	0.0076916	chr10	FAM178A
A_23_P1014	1.7306	0.7912729	up	0.0018437557	0.0157789	chr1	LINC00467
A_33_P3867584	-2.94128	-1.5564421	down	0.0073334877	0.0423578	chr6	LINC01268
A_32_P14744	-2.03873	-1.0276695	down	6.538432E-4	0.00755882	chr16	RPS15A
A_23_P81492	-2.00769	-1.0055374	down	1.2668164E-4	0.00231516	chr5	RPS14
A_21_P0010743	-1.81128	-0.85701096	down	0.0064003714	0.0386332	chr1	0
A_23_P313734	1.54061	0.6234994	up	0.0011518053	0.0112715	chr11	CEP295
A_23_P119295	-1.63796	-0.7119005	down	0.007124749	0.0414877	chr19	ECSIT
A_22_P00018258	-3.78351	-1.9197254	down	0.0019363787	0.0163594	chr7	ZNF727
A_24_P268160	-1.61656	-0.69292533	down	0.00693307	0.0407997	chr1	DRAM2
A_24_P140475	-4.73392	-2.2430353	down	1.20273384E-4	0.00223145	chr4	SORBS2
A_22_P00015367	-10.3344	-3.3693867	down	1.6975923E-8	4.35e-06	chr14	0
A_24_P349743	-3.656	-1.8702655	down	8.316758E-9	2.71e-06	chr19	RPSAP58
A_23_P137434	-1.65815	-0.72957325	down	0.0054875426	0.0346656	chr1	RNF11
A_32_P76720	2.31082	1.2084067	up	6.204475E-4	0.00730182	chr12	NT5DC3
A_23_P387552	1.62465	0.7001293	up	0.0066827307	0.0397327	chr12	RARG
A_33_P3216438	-7.30543	-2.868969	down	6.118866E-5	0.00138201	chr1	SPATA21
A_23_P417331	-1.59219	-0.6710102	down	0.0055891913	0.035103	chrX	RPS6KA3
A_24_P401100	-3.81318	-1.930996	down	1.5278302E-7	2.01e-05	chr16	0
A_33_P3368188	2.67022	1.4169605	up	6.4144516E-4	0.00745077	chr17	SEPTIN9
A_24_P266285	2.81485	1.4930588	up	0.0022405449	0.0181383	chr7	IQCE
A_33_P3346098	1.92283	0.94323325	up	1.8859385E-4	0.00306981	chr16	TAOK2
A_23_P253921	-2.36869	-1.2440872	down	7.9113045E-7	6.23e-05	chr3	ZKSCAN7
A_33_P3363355	-3.84073	-1.9413794	down	2.0610396E-5	0.000637	chr19	ICAM4
A_22_P00002236	4.7724	2.2547164	up	0.0032179162	0.0236117	chr10	KCNMA1-AS1
A_33_P3298785	1.69664	0.762678	up	0.006753137	0.0400268	chr7	CUX1
A_23_P98645	2.37834	1.2499547	up	0.0027507832	0.0210741	chr11	DCHS1
A_22_P00017341	-1.85024	-0.8877141	down	0.0025072324	0.0196838	chr4	ERVMER34-1
A_33_P3417944	-2.15052	-1.1046853	down	0.0039785122	0.0275807	chr3	HDAC11
A_24_P53519	1.72174	0.78386587	up	0.001887835	0.0160531	chr19	CHAF1A
A_33_P3270623	-3.37541	-1.7550644	down	1.17725285E-5	0.000421	chr11	FAM181B
A_33_P3402868	2.75531	1.4622157	up	1.5523187E-4	0.00266911	chr19	GRIN2D
A_23_P29803	-1.71268	-0.77625203	down	2.1002299E-4	0.00333373	chr3	POLR2H
A_33_P3269218	3.59006	1.8440061	up	6.503731E-6	0.000275	chr1	BAI2
A_24_P323148	-5.15117	-2.3649006	down	9.076895E-6	0.000352	chr19	LYPD5
A_33_P3277323	-1.8415	-0.8808814	down	0.0072687888	0.0421155	chr4	0
A_23_P358944	-1.78616	-0.8368629	down	0.0013607661	0.0127005	chr15	PML
A_33_P3388501	3.07424	1.6202306	up	0.009114017	0.049605	chr1	CHIT1
A_23_P417014	-2.29936	-1.2012315	down	1.695728E-4	0.0028534	chr6	ZNF311
A_23_P345460	-5.43928	-2.4434152	down	2.204815E-6	0.000133	chr16	PLEKHG4
A_32_P139894	1.56911	0.6499474	up	0.00323836	0.0237298	chr1	ABL2
A_19_P00807411	-2.26328	-1.1784179	down	0.0011774104	0.0114715	chr5	RNF180
A_33_P3316978	-2.46078	-1.2991157	down	2.7319056E-5	0.000783	chr1	RNF207
A_33_P3449097	2.80867	1.4898887	up	1.995548E-5	0.000621	chr17	TSPAN10
A_21_P0014360	7.58371	2.9229038	up	3.446147E-5	0.000927	chr17	LOC101927057
A_21_P0014162	-1.99853	-0.99894065	down	0.0070362226	0.0411962	chr6	FOXP4-AS1
A_23_P156687	4.39149	2.1347094	up	1.7820799E-4	0.00295923	chr6	CFB
A_22_P00006942	-2.18755	-1.1293147	down	0.0036310211	0.0257868	chr1	FLJ27354
A_23_P204885	-111.961	-6.8068485	down	2.8660355E-10	3.86e-07	chr13	PCDH20
A_23_P75786	3.34814	1.7433604	up	5.151023E-4	0.0063168	chr11	SLC15A3
A_24_P333567	-1.84122	-0.8806642	down	0.001431578	0.0131108	chr9	MAN1B1-AS1
A_23_P32328	-2.77201	-1.4709315	down	7.402621E-6	0.000301	chr6	LYRM4
A_23_P213441	-1.75197	-0.80898017	down	5.302025E-4	0.00647271	chr5	UTP15
A_23_P204423	-1.73156	-0.7920736	down	0.0017968714	0.0154698	chr12	PPP1CC
A_23_P130158	5.1966	2.3775673	up	6.542402E-7	5.46e-05	chr17	WNT3
A_22_P00010856	-3.57397	-1.8375294	down	2.0591626E-8	4.84e-06	chr17	lnc-NOS2-2
A_23_P96599	-3.82398	-1.9350755	down	0.0028626334	0.0217332	chrX	TMSB15B
A_21_P0013795	-1.84807	-0.8860219	down	0.0012710105	0.0120939	chrX	RPL36A
A_23_P68486	-1.57249	-0.6530486	down	0.0074320403	0.0428175	chr20	FAM210B
A_23_P14915	-2.51281	-1.329302	down	1.6316281E-4	0.0027684	chr16	CSNK2A2
A_33_P3504659	1.96983	0.97807145	up	0.004738693	0.0312409	chr2	CASP10
A_23_P48166	-1.72373	-0.7855302	down	0.008177518	0.0459945	chr12	TWF1
A_33_P3373358	4.2217	2.077823	up	2.3266452E-6	0.000137	chr17	GJC1
A_33_P3361546	-4.43071	-2.1475391	down	2.8005467E-9	1.42e-06	chr6	TFAP2A
A_33_P3260614	2.02314	1.0165964	up	0.006188865	0.0377297	chr15	PLCB2
A_19_P00807053	-4.7443	-2.246194	down	1.1162448E-9	7.79e-07	chr14	LOC100506411
A_23_P32805	5.85235	2.549015	up	1.7513141E-4	0.00291878	chr10	GRID1
A_23_P502371	1.47959	0.5651939	up	0.0027082374	0.0208633	chr9	PHF2
A_33_P3345479	2.15592	1.1083059	up	3.3865662E-4	0.00467793	chr22	MIRLET7BHG
A_23_P254702	-1.61623	-0.69263315	down	0.0050289747	0.0326476	chr6	DEK
A_23_P72077	-18.0888	-4.177021	down	2.1502321E-10	3.28e-07	chr1	IL12RB2
A_23_P358394	-2.4838	-1.3125484	down	0.003035146	0.0226278	chr6	FAM65B
A_23_P145024	-2.90215	-1.5371219	down	6.033982E-6	0.000262	chr5	ADRB2
A_24_P940149	2.13294	1.0928403	up	8.500184E-5	0.00174404	chr21	C2CD2
A_22_P00012842	-3.99464	-1.9980674	down	7.869077E-7	6.23e-05	chr5	lnc-RASA1-7
A_21_P0000161	-1.70436	-0.76923347	down	0.004299355	0.0291916	chr16	USB1
A_23_P115645	12.6275	3.6584942	up	2.606096E-9	1.38e-06	chr10	CELF2
A_19_P00319404	-2.94179	-1.5566941	down	3.7239425E-4	0.00499033	chr6	LINC00472
A_33_P3290368	1.90482	0.9296516	up	0.0013344948	0.0125175	chrX	LINC00894
A_23_P206612	1.98158	0.986652	up	7.590501E-4	0.00839355	chr16	USP31
A_24_P161973	-2.1775	-1.1226704	down	0.0015408152	0.0138413	chr13	ATP11A
A_33_P3629678	2.26455	1.1792212	up	0.0012610343	0.0120224	chr9	COL5A1
A_23_P384044	4.11983	2.0425863	up	9.7660246E-5	0.00193702	chr1	CNIH3
A_33_P3255814	-1.68959	-0.7566746	down	0.0019604845	0.0165002	chr6	MRS2
A_23_P145096	12.5048	3.6444058	up	8.3960385E-6	0.000332	chr6	PLA2G7
A_23_P301053	-3.92662	-1.973288	down	1.6172035E-5	0.000534	chr2	PAIP2B
A_22_P00008311	-3.64134	-1.8644701	down	1.4839337E-5	0.000502	chr1	lnc-ITGB3BP-1
A_33_P3645465	-3.04919	-1.6084238	down	3.7256422E-7	3.61e-05	chr10	PDCD4-AS1
A_22_P00007717	3.39868	1.764975	up	3.4031348E-4	0.00469175	chr6	PSMB8-AS1
A_24_P272061	-2.0604	-1.0429275	down	6.913183E-5	0.00150573	chr10	RPL13A
A_23_P110196	-2.9026	-1.5373445	down	9.4596835E-5	0.00189629	chr4	HERC5
A_33_P3545065	1.46391	0.5498295	up	0.0059309257	0.0366328	chr17	SH3GL1P1
A_23_P91081	-5.23003	-2.3868184	down	0.0053201406	0.0339599	chr2	EPCAM
A_21_P0011948	2.48119	1.311034	up	0.0052015507	0.0334389	chr2	0
A_33_P3222698	-3.94598	-1.9803839	down	3.1654698E-10	3.86e-07	chr3	ZNF197
A_33_P3310929	3.56793	1.8350878	up	8.986544E-4	0.00946164	chr10	ADAM12
A_33_P3277826	-2.66125	-1.4121065	down	1.3492012E-6	9.18e-05	chr19	ZSCAN1
A_19_P00316326	-2.80792	-1.4895014	down	1.6476402E-5	0.000541	chr3	MAP3K13
A_33_P3257538	-2.76116	-1.4652729	down	6.3982543E-6	0.000273	chr15	HYKK
A_32_P130788	-1.89006	-0.9184349	down	0.0014024737	0.0129245	chr1	SAMD13
A_22_P00009861	-1.72874	-0.78972423	down	8.4641424E-4	0.00906429	chr17	lnc-METTL23-2
A_33_P3368895	1.70393	0.7688627	up	0.001795157	0.0154631	chr2	lnc-UXS1-4
A_24_P392230	-2.2504	-1.1701834	down	5.288364E-4	0.0064625	chr7	0
A_32_P163089	2.90211	1.537104	up	1.7284542E-4	0.00289252	chr12	C12orf75
A_22_P00002658	-1.654	-0.72595805	down	0.005317184	0.0339499	chr1	lnc-C1orf201-1
A_24_P157342	-2.30763	-1.2064102	down	8.124699E-5	0.00169694	chr3	BRK1
A_21_P0014637	-1.87079	-0.9036467	down	4.2833103E-4	0.00551589	chr1	LOC101927765
A_22_P00009337	-1.76891	-0.8228576	down	0.007396876	0.0426653	chr1	LRRC8B
A_19_P00801917	-1.77146	-0.8249371	down	0.0037003919	0.0261199	chr6	lnc-FARS2-2
A_24_P156113	3	1.5849614	up	6.0489924E-8	9.98e-06	chr19	EHD2
A_23_P147786	20.4049	4.350843	up	9.341486E-6	0.000356	chr8	RIMS2
A_21_P0010958	5.10253	2.3512142	up	1.787163E-5	0.000572	chr10	0
A_23_P31654	-1.59935	-0.6774895	down	0.004987878	0.0324411	chr8	RPL8
A_24_P72518	-3.90277	-1.9644992	down	2.7936335E-7	3.07e-05	chr7	AHCYL2
A_23_P344555	-3.51772	-1.8146387	down	5.4576993E-4	0.00660988	chr6	NEDD9
A_33_P3261914	-1.99958	-0.9996993	down	0.001507435	0.0136286	chr7	LOC102724738
A_23_P105409	3.4204	1.7741661	up	2.5386942E-6	0.000146	chr12	MAP3K12
A_23_P413634	-2.13438	-1.0938139	down	9.847854E-5	0.00195167	chr19	ZNF329
A_33_P3317603	3.82935	1.9371009	up	0.0020635058	0.0170949	chr11	B4GALNT4
A_21_P0014396	-2.22036	-1.1507932	down	3.077725E-5	0.000847	chr19	IPO5P1
A_22_P00017797	4.51104	2.1734588	up	5.338183E-5	0.00126686	chr8	0
A_23_P347468	-1.89441	-0.9217511	down	0.008454138	0.0470616	chr8	FZD3
A_22_P00023216	-1.78056	-0.832332	down	0.003548315	0.025384	chr7	0
A_32_P184464	-9.76201	-3.287178	down	1.9780022E-7	2.43e-05	chr3	ROPN1
A_23_P319232	-3.11233	-1.637997	down	0.0012151959	0.0117626	chr9	KIAA1045
A_22_P00015497	2.2665	1.1804652	up	0.0021983723	0.0179052	chr7	TRG-AS1
A_33_P3300837	2.39083	1.2575092	up	0.0012428781	0.0119191	chr4	LDB2
A_23_P126103	-2.86977	-1.5209348	down	7.7841815E-7	6.23e-05	chr1	CTH
A_33_P3295056	2.44142	1.2877218	up	0.0054721273	0.0346171	chr11	PTPRCAP
A_33_P3309670	-2.24218	-1.1649017	down	0.0043418277	0.0293901	chr4	KIAA1211
A_23_P115792	1.78444	0.83547497	up	0.0035021133	0.0251511	chr10	PLEKHA1
A_22_P00010971	-2.47403	-1.3068638	down	1.2244079E-6	8.59e-05	chr12	lnc-NRIP2-1
A_33_P3319026	-1.86933	-0.9025216	down	6.012786E-4	0.00713007	chr1	ZZZ3
A_33_P3262635	6.26558	2.647449	up	5.354676E-5	0.00126686	chr22	CECR1
A_24_P85775	2.12261	1.0858419	up	0.0043128566	0.029267	chr1	THEMIS2
[truncated: 2,505 more rows]

## Sheet: Additional file 2 Table 2
Table 2. The complete list of differentially expressed genes, epigenetic modifiers, transcription factors, tumor suppressor genes, and oncogenes are classified based on the EpiFactors database (ref. 27), TSGene 2.0, and ONGene databases (refs. 28, 29).
Gene	FC ([high-risk] vs. [low-risk])	Chr	Epigenetic regulators	Transcription factors	Tumor supressor genes	Oncogenes
A1BG	-2.88	chr19
AAAS	1.46	chr12
AAK1	1.69	chr2
AATBC	3.76	chr21
AATK	1.91	chr17
ABCA1	-1.73	chr9
ABCA3	-3.84	chr16
ABCB4	3.3	chr7
ABCB5	-2.11	chr7
ABCB6	1.84	chr2
ABCB8	2.22	chr7
ABCB9	2.53	chr12
ABCC1	2.68	chr16
ABCC5	-1.71	chr3
ABCF3	-1.52	chr3
ABHD12	2.22	chr20
ABHD13	-2	chr13
ABHD14B	-2.63	chr3
ABHD3	1.78	chr18
ABHD6	-2.72	chr3
ABHD8	-2.04	chr19
ABI3	2.25	chr17
ABL2	1.86	chr1				Onco
ABLIM1	-3.41	chr10
ABT1	-2.37	chr6
ACAA1	-2.06	chr3
ACACB	3.36	chr12
ACADVL	2.03	chr17
ACAT2	1.6	chr6
ACN9	-2.43	chr7
ACOT13	-1.95	chr6
ACOX3	1.93	chr4
ACRC	2.76	chrX
ACSBG1	10.87	chr15
ACSF2	-6.86	chr17
ACSL1	3.48	chr4
ACSL6	4.43	chr5
ACTB	1.54	chr7	Chromatin remodeling cofactor
ACTL6A	-1.75	chr3	histone H2A acetylation
ACTN1	1.76	chr14
ACTN3	1.77	chr11
ACTR8	-2.06	chr3	ATP-dependent chromatin remodeling
ACVR2B	-2.54	chr3
ACVRL1	2.44	chr12
ACYP1	-1.54	chr14
ADAL	-2.01	chr15
ADAM10	3.05	chr15
ADAM11	2.39	chr17
ADAM12	2.85	chr10
ADAM15	1.74	chr1
ADAM1A	-1.58	chr12
ADAM23	6.69	chr2
ADAMTS10	1.71	chr19
ADAMTS14	8.45	chr10
ADAMTS4	2.84	chr1
ADCK5	2.1	chr8
ADCY1	16.96	chr7
ADCY3	1.7	chr2
ADCY4	2.59	chr14
ADD3	-2.21	chr10
ADH5	-1.76	chr4
ADIRF	3.61	chr10
ADM2	4.18	chr22
ADNP-AS1	-1.68	chr20
ADPRH	-2.28	chr3			TSG
ADPRM	-2.19	chr17
ADRA2A	3.35	chr10
ADRA2C	-3.71	chr4
ADRB2	-2.9	chr5
ADTRP	3.24	chr6
AEBP1	1.64	chr7		TF
AES	-1.8	chr19
AFAP1L2	3.69	chr10			TSG
AGAP3	2.3	chr7
AGBL4	-2.27	chr1
AGO1	2.22	chr1
AGO2	1.71	chr8
AGPAT3	1.68	chr21
AGPAT4	4.29	chr6
AGPAT9	-3.9	chr4
AGTPBP1	-1.58	chr9
AHCYL2	-3.9	chr7
AHDC1	1.81	chr1
AHNAK2	13.94	chr14
AHRR	2.37	chr5		TF	TSG
AHSA2	2.45	chr2
AIDA	-1.79	chr1
AJUBA	-1.7	chr14
AKAP12	1.93	chr6			TSG
AKTIP	-2.82	chr16				Onco
ALCAM	2.55	chr3
ALDH16A1	1.52	chr19
ALDH1A1	3.12	chr9				Onco
ALDH1A3	-2.23	chr15
ALDH1L1	-5.02	chr3
ALDH1L2	4.28	chr12
ALDH2	2.02	chr12
ALDH3A2	-1.73	chr17
ALDH4A1	1.98	chr1
ALDH5A1	-2.54	chr6
ALG1	1.97	chr16
ALG1L2	1.73	chr3
ALG5	1.7	chr13
ALG9	-1.6	chr11
ALK	5.3	chr2				Onco
ALPK3	1.83	chr15
AMD1	-1.86	chr6
AMER2	-5.79	chr13
AMICA1	3.43	chr11
AMMECR1	1.91	chrX
AMOT	-2.02	chrX
AMOTL1	2.44	chr11
AMOTL2	-1.79	chr3
AMPD3	-2.07	chr11
AMZ1	3	chr7
ANAPC13	-1.59	chr3
ANG	-6.54	chr14
ANGPTL2	3.44	chr9
ANGPTL7	9.16	chr1
ANKEF1	-4.46	chr20
ANKRD10	1.98	chr13
ANKRD13A	-1.76	chr12
ANKRD13B	1.97	chr17
ANKRD18DP	-1.61	chr3
ANKRD20A11P	3.71	0
ANKRD26P3	4.42	chr13
ANKRD27	-1.58	chr19
ANKRD30A	14.38	chr10
ANKRD30B	12.75	chr18
ANKRD40	-1.42	chr17
ANKRD42	-3.46	chr11
ANKRD44	2.51	chr2
ANLN	1.86	chr7
ANO10	-1.72	chr3
ANO7	1.69	chr2
ANO8	-2.53	chr19
ANP32E	1.72	chr1	histone exchange
ANTXR2	-1.39	chr4
ANTXRL	-4.47	chr10
ANXA1	2.54	chr9			TSG
AP1AR	-1.6	chr4
AP1S3	2.62	chr2
AP2A2	1.94	chr11
AP2M1	-1.41	chr3
AP4S1	-2.18	chr14
APCDD1	2.21	chr18
APEH	-1.93	chr3
APH1B	2.04	chr15
APLP2	2.11	chr11
APOBR	3.2	chr16
APOD	2.88	chr3
APOE	-1.86	chr19
APOL6	3.17	chr22
APOM	-2.88	chr6
APP	2.92	chr21	positive regulation of histone acetylation
APPL1	-2.14	chr3
APTR	-1.95	chr7
APTX	2	chr9
AQP1	4.2	chr7				Onco
AR	2.65	chrX		TF		Onco
ARAP1	1.69	chr11
ARAP2	-4.46	chr4
ARC	3.58	chr8
ARF4	-1.98	chr3
ARG2	1.92	chr14
ARHGAP1	1.57	chr11
ARHGAP21	-1.55	chr10
ARHGAP23	1.98	chr17
ARHGAP24	4.46	chr4
ARHGAP27	1.86	chr17
ARHGAP28	-2.83	chr18
ARHGAP42	-4	chr11
ARHGAP9	2.95	chr12
ARHGDIG	2.85	chr16
ARHGEF25	2.31	chr12
ARHGEF37	-3.18	chr5
ARHGEF5	-2.51	chr7				Onco
ARHGEF7	2.01	chr13
ARIH2	-1.76	chr3
ARIH2OS	-2.01	chr3
ARL3	-2.38	chr10
ARL4A	-1.79	chr7
ARL8B	-2.03	chr3
ARMC5	-1.74	chr16			TSG
ARMC8	-1.87	chr3
ARMC9	2.78	chr2
ARMCX2	-1.98	chrX
ARMCX6	-1.65	chrX
ARPC4	-2.01	chr3
ARRDC3	-2.77	chr5
ARSB	1.8	chr5
ARSG	2.05	chr17
ARX	3.95	chrX		TF
ASAP1	2.18	chr8
ASAP1-IT1	3.49	chr8
ASAP2	1.68	chr2
ASAP3	2.17	chr1
ASB1	1.68	chr2
ASB10	-2.83	chr7
ASB9	2.66	chrX
ASB9P1	3.12	chr15
ASCL5	-1.67	chr1		TF
ASIC1	2.87	chr12
ASPHD1	-2.68	chr16
ASS1	4.88	chr9			TSG
ASTE1	-2.03	chr3
ASTN2	1.72	chr9
ATAD2	1.9	chr8	Chromatin remodeling
ATF3	1.83	chr1		TF	TSG	Onco
ATF7	1.58	chr12		TF
ATG16L2	2.9	chr11
ATG3	-2.01	chr3
ATG4A	-1.74	chrX
ATG7	-1.49	chr3	negative regulation of histone H4-K16 acetylation
ATHL1	2.41	chr11
ATP11A	-2.18	chr13
ATP11B	-1.95	chr3
ATP11C	2.77	chrX
ATP13A3	-2.96	chr3
ATP1B1	2.05	chr1
ATP1B2	4.53	chr17
ATP2A2	2.47	chr12
ATP2C1	-2.01	chr3
ATP6	-1.6	chrM
ATP6V1A	-1.72	chr3
ATP6V1B1-AS1	-2.66	chr2
ATP6V1E2	-1.55	chr2
ATP8A2	3.26	chr13
ATP9A	2.3	chr20
ATR	-1.96	chr3	Histone modification write		TSG
ATXN1L	-1.68	chr16
ATXN7L1	2.61	chr7
AUTS2	2.89	chr7	positive regulation of histone H3-K4 methylation
AXIN2	1.96	chr17			TSG
AZGP1	-3.21	chr7			TSG
AZI2	-2.88	chr3
B2M	2.69	chr15
B3GALNT1	-1.9	chr3
B3GALTL	1.57	chr13
B3GNT8	2.64	chr19
B4GALNT1	4.31	chr12
B4GALNT4	3.83	chr11
B4GALT4	-1.92	chr3
BACE1	1.61	chr11
BAD	1.83	chr11
BAG1	1.69	chr9
BAG2	3.11	chr6
BAHCC1	1.91	chr17
BAI1	2.95	chr8
BAI2	4.52	chr1
BAIAP2	2.52	chr17
BAIAP2L2	2.7	chr22
BAMBI	-2.83	chr10
BAP1	-2.72	chr3	monoubiquitinated histone H2A deubiquitination		TSG
BATF3	2.75	chr1		TF
BAX	1.96	chr19			TSG	Onco
BAZ1B	1.92	chr7	histone phosphorylation
BBS10	-1.61	chr12
BBS12	-1.74	chr4
BBX	-2.31	chr3		TF
BCAP29	1.53	chr7
BCAS4	-4.69	chr20
BCAT1	3.7	chr12
BCDIN3D-AS1	-2.49	chr12
BCL11A	-4.69	chr2		TF		Onco
BCL3	2.75	chr19				Onco
BCL9L	2.34	chr11				Onco
BEND3	-1.54	chr6	DNA methylation
BEND5	-3.26	chr1
BEST4	2.27	chr1
BEX1	-7.06	chrX
BEX4	-2.09	chrX
BEX5	-8.78	chrX
BFAR	-1.97	chr16
BGN	1.98	chrX
BHLHB9	-2.34	chrX
BHLHE40	-2.04	chr3		TF
BCHE	-9.97	chr3
BIN1	2.15	chr2			TSG
BIRC5	1.92	chr17				Onco
BLOC1S5	-2.02	chr6
BMI1	-2.45	chr10	DNA methylation			Onco
BMS1P17	2.04	chr14
BNC2	1.86	chr9
BNIP3	-1.85	chr10
BNIP3L	-1.88	chr8			TSG
BOD1	-1.62	chr5
BOLA2B	1.73	chr16
BOLA3-AS1	-1.95	chr2
BRAT1	1.5	chr7
BRE-AS1	-7.64	chr2
BRI3BP	2.15	chr12
BRK1	-2.2	chr3
BRPF1	-2.08	chr3	histone H3 acetylation
BST1	3.17	chr4
BTF3	-1.76	chr5
BTF3P11	-2.04	chr13
BTG1	-3.06	chr12
BZRAP1-AS1	1.84	chr17
C10orf2	-4.01	chr10
C10orf90	1.59	chr10
C11orf54	1.83	chr11
C11orf63	-2.65	chr11
C11orf71	1.83	chr11
C11orf74	-2.31	chr11
C11orf95	-1.89	chr11
C12orf45	-1.76	chr12
C12orf49	-1.79	chr12
C12orf75	2.9	chr12
C12orf76	2.08	chr12
C14orf159	2.08	chr14
C14orf37	-3.67	chr14
C14orf80	1.83	chr14
C15orf59-AS1	4.57	chr15
C15orf61	-2.04	chr15
C15orf65	-2.03	chr15
C16orf45	2.69	chr16
C16orf86	-2.57	chr16
C17orf100	-4.97	chr17
C17orf59	-2	chr17
C17orf75	-1.97	chr17
C19orf18	-2.32	chr19
C19orf81	-6.43	chr19
C1GALT1	-1.77	chr7
C1orf116	4.86	chr1
C1orf167	3	chr1
C1orf21	1.82	chr1
C1orf95	3.32	chr1
C1QB	3.09	chr1
C1QC	3.34	chr1
C1QTNF1	2.29	chr17
C1QTNF5	2.3	chr11
C1R	3.3	chr12
C1S	3.93	chr12
C2	3.61	chr6
C20orf141	-6.25	chr20
C20orf144	-2.64	chr20
C20orf195	1.98	chr20
C2CD2	2.21	chr21
C2orf72	-2.53	chr2
C3orf14	-2.99	chr3
C3orf17	-1.92	chr3
C3orf33	-2.77	chr3
C3orf38	-2.22	chr3
C3orf58	-3.27	chr3
C3orf67	-3.53	chr3
C4A	2.76	chr6
C4B	8.22	chr6
C4orf19	-13.29	chr4
C4orf3	-1.8	chr4
C4orf32	-2.72	chr4
C4orf47	-2.2	chr4
C6orf211	-2.57	chr6
C6orf226	-1.98	chr6
C6orf48	-2.41	chr6
C6orf52	-2.07	chr6
C6orf57	1.61	chr6
C7orf13	-2.56	chr7
C8G	1.97	chr9
C8orf46	-2.8	chr8
C8orf82	1.76	chr8
C8orf88	-2.17	chr8
C9orf163	-2.11	chr9
C9orf9	-2.14	chr9
C9orf92	2.83	chr9
CA12	5.15	chr15
CA5B	2.26	chrX
CA8	10.42	chr8
CAB39L	2.2	chr13
CABIN1	1.56	chr22				Onco
CADM1	5.63	chr11			TSG
CALHM2	7.81	chr10
CAMK1	3.71	chr3
CAMK1D	2.42	chr10				Onco
CAMSAP3	-5.77	chr19
CAND2	-2.26	chr3
CAPG	3.91	chr2			TSG	Onco
CAPN5	2.29	chr11
CAPN7	-1.64	chr3
CARD11	4.23	chr7				Onco
CARD14	6.63	chr17
CASC1	-2.73	chr12			TSG
CASC21	-3.2	chr8
CASC5	2.1	chr15
CASP10	1.97	chr2
CASP3	2.21	chr4
CAST	1.45	chr5
CAT	-1.66	chr11			TSG
CATSPER2	-1.95	chr15
CAV1	-2.23	chr7			TSG	Onco
CAV3	-2.67	chr3
CBLN3	2.31	chr14
CBR3	1.88	chr21
CBX5	1.77	chr12	Histone modification read		TSG
CC2D1A	1.57	chr19		TF
CCDC102B	3	chr18
CCDC103	-2.55	chr17
CCDC109B	3.77	chr4
CCDC115	-1.46	chr2
CCDC12	-1.41	chr3
CCDC13	-3.74	chr3
CCDC134	1.87	chr22
CCDC136	-2.28	chr7			TSG
CCDC14	-2.38	chr3
CCDC144A	5.1	chr17
CCDC147-AS1	-5.53	chr10
CCDC153	1.78	chr11
CCDC166	1.56	chr8
CCDC172	-2.25	chr10
CCDC174	-1.85	chr3
CCDC183-AS1	-2.13	chr9
CCDC186	-1.98	chr10
CCDC28A	-2.01	chr6				Onco
CCDC34	-2.24	chr11
CCDC50	-2.41	chr3
CCDC51	-2.63	chr3
CCDC68	-4.2	chr18
CCDC71	-2.51	chr3
CCDC74B	2.84	chr2
CCL18	28.14	chr17
CCL3	3.91	chr17
CCL3L3	2.72	chr17
CCL4L2	3.98	chr17
CCNB1IP1	-1.85	chr14
CCND2	4.19	chr12
CCND2-AS1	4.86	chr12
CCNE2	3.76	chr8
CCNG2	-1.93	chr4
CCNL1	-1.68	chr3				Onco
CCNO	4.58	chr5
CCSER1	-3.36	chr4
CCT4	-1.55	chr2
CD163L1	5.32	chr12
CD200	-3.61	chr3
CD209	2.6	chr19
CD276	1.64	chr15
CD37	2.86	chr19
CD40	-1.95	chr20
CD53	3.48	chr1
CD70	15.4	chr19
CD74	3.86	chr5
CD82	-3.03	chr11			TSG
CD83	-3.23	chr6
CD8A	5.79	chr2
CD8B	4.43	chr2
CDC25A	-1.9	chr3				Onco
CDC25B	4.58	chr20
CDC42SE2	-1.6	chr5
CDCA7	5.13	chr2
CDCA7L	-2.75	chr7
CDH1	7.84	chr16			TSG	Onco
CDH24	2.75	chr14
CDH4	3.17	chr20			TSG
CDK12	1.68	chr17
CDK13	2.09	chr7
CDK2	-2.21	chr12	histone phosphorylation		TSG
CDK5RAP2	1.51	chr9
CDKL1	2.26	chr14
CDKN1A	3.39	chr6			TSG	Onco
CDKN3	1.84	chr14				Onco
CDO1	-5.85	chr5			TSG
CDV3	-2.06	chr3
CEBPA-AS1	-2.96	chr19
CEBPB	1.66	chr20		TF
CECR1	6.27	chr22
CECR5-AS1	-2.43	chr22
CELF2	14.98	chr10
CELSR3-AS1	-2.3	chr3
CENPF	2.07	chr1
CENPO	2.77	chr2
CEP135	1.78	chr4
CEP19	-2.32	chr3
CEP295	1.54	chr11
CEP41	-1.54	chr7
CEP44	2.68	chr4
CEP70	-1.83	chr3
CEP72	2.29	chr5
CEP78	1.5	chr9
CEP85L	3.76	chr6
CERS2	1.68	chr1
CERS5	1.81	chr12
CERS6	1.9	chr2
CES1	11.97	chr16
CETN2	-1.79	chrX
CFAP43	-4.21	chr10
CFAP58	-2.48	chr10
CFAP70	-3.34	chr10
CFB	4.39	chr6
CFD	2.35	chr19
CFL2	-2.03	chr14
CGB	2.51	chr19
CGGBP1	-2.06	chr3
CGN	-5.56	chr1
CGNL1	2.39	chr15
CGREF1	2.2	chr2
CIC	1.63	chr19		TF	TSG
CIITA	4.32	chr16
CISD1	-1.59	chr10
CITED1	4.3	chrX
CITED4	-1.86	chr1
CKMT1A	-4.45	chr15
CLCN5	2.71	chrX
CLCNKA	2.95	chr1
CLDN14	-5.53	chr21
CLDN15	2.37	chr7
CLDN5	2.18	chr22
CLDN7	-2.15	chr17
CLDND1	-1.7	chr3
CLEC11A	-5.51	chr19
CLEC18B	-2.09	chr16
CLEC1A	2.15	chr12
CLEC2D	-2.04	chr12
CLEC3B	2.09	chr3
CLEC4A	2.14	chr12
CLIC4	1.93	chr1
CLIP3	7.89	chr19
CLOCK	1.92	chr4	Histone modification write	TF
CLPB	2.79	chr11
CLRN1-AS1	-1.63	chr3
CLSTN1	1.56	chr1
CLUH	-3.15	chr17
CLUHP3	-3.72	chr16
CMC1	-1.86	chr3
CMC2	-1.68	chr16
CMKLR1	2.31	chr12
CMPK1	-1.82	chr1
CMSS1	-2.22	chr3
CMTM1	-2.43	chr16
CMTM6	-2.12	chr3
CNBP	-1.8	chr3
CNFN	-1.59	chr19
CNIH3	4.12	chr1
CNKSR3	-1.93	chr6
CNNM2	2.17	chr10
CNOT10	-1.6	chr3
CNOT6L	1.73	chr4
CNP	3.74	chr17
CNPY2	2.1	chr12
CNST	-1.48	chr1
CNTFR	3.16	chr9
CNTN3	-14.32	chr3
CNTNAP1	1.89	chr17
CNTNAP5	5.81	chr2
COA7	-1.65	chr1
COBLL1	-4.26	chr2
COG4	1.86	chr16
COG5	-3.26	chr7
COL11A2	-5.3	chr6
COL15A1	3.76	chr9
COL16A1	2.29	chr1
COL18A1	2.28	chr21
COL1A2	4.94	chr7
COL20A1	2.05	chr20
COL5A1	2.26	chr9
COL6A1	1.58	chr21
COL9A2	2.3	chr1
COL9A3	12.76	chr20
COLGALT2	3.87	chr1
COMMD2	-2.6	chr3
COMMD6	-2.89	chr13
COMT	2.22	chr22
COPS5	1.72	chr8				Onco
COQ2	1.9	chr4
COQ3	-1.93	chr6
CORO1A	3.14	chr16
CORO2B	3.56	chr15
CORO6	4.02	chr17
CORO7	1.88	chr16
COTL1	2.33	chr16
COX4I1	-1.89	chr16
COX4I2	2.43	chr20
COX6A2	-7.87	chr16
COX7A1	4.3	chr19
COX7A2L	-1.78	chr2
CPB2-AS1	-4.38	chr13
CPD	-1.91	chr17
CPE	2.68	chr4
CPLX1	4.11	chr4
CPNE1	-5.05	chr20
CPNE7	2.28	chr16			TSG
CPS1	-17.06	chr2
CPSF7	1.52	chr11
CPT1C	2.89	chr19
CPVL	2.24	chr7
CPXM1	5.32	chr20
CRABP2	2.44	chr1
CRACR2B	-2.23	chr11
CRB3	-2.27	chr19
CRBN	-1.9	chr3
CREB3L4	-1.59	chr1		TF
CREBRF	-1.62	chr5		TF
CREG1	-1.69	chr1
CRELD1	-2.94	chr3
CRIP1	4.11	chr14
CRIP2	2.7	chr14
CROT	-3.18	chr7				Onco
CRTAP	-2.51	chr3
CRYBG3	2.25	chr3
CSDE1	-1.54	chr1
CSGALNACT1	-3.87	chr8
CSNK2A1	1.73	chr20	Histone modification			Onco
CSNK2A2	-2.08	chr16				Onco
CSPG4	3.06	chr15
CSTB	1.94	chr21
CTAGE4	-1.87	chr7
CTAGE5	-2.72	chr14
CTB-178M22.2	-2.72	chr5
CTBS	-1.97	chr1
CTC-338M12.4	-1.97	chr5
CTF1	-5.47	chr16
CTH	-2.87	chr1
CTIF	1.74	chr18
CTNNB1	-2.06	chr3	positive regulation of histone H3-K4 methylation			Onco
CTNND2	9.25	chr5				Onco
CTPS1	1.67	chr1
CTSH	1.93	chr15
CTSK	2.58	chr1
CTSL	-2.23	chr9
CTSLP8	-2.28	chr9
CUL4B	1.54	chrX	histone H2A monoubiquitination
CUX1	1.7	chr7		TF	TSG	Onco
CUZD1	-4.16	chr10
CXADR	-4.06	chr21
CXCL12	1.86	chr10			TSG
CXCL16	1.75	chr17
CXorf65	3.9	chrX
CXXC5	2.65	chr5			TSG
CYGB	2.75	chr17			TSG	Onco
CYP17A1-AS1	2.4	chr10
CYP20A1	1.84	chr2
CYP27A1	1.69	chr2
CYP27C1	-2.66	chr2
CYP2B6	-2.49	chr19
CYP2J2	-3.99	chr1
CYP2U1	-2.08	chr4
CYYR1	2.57	chr21
DALRD3	-1.9	chr3	tRNA C3-cytosine methylation
DANCR	-1.87	chr4
DAPK2	2.18	chr15			TSG
DBNDD2	-1.75	chr20
DCAF13	1.65	chr8
DCBLD2	-2.15	chr3
DCDC2	-7.66	chr6			TSG
DCLK2	2.33	chr4
DCP1A	-2.18	chr3
DCP2	-1.7	chr5
DCTN6	-1.61	chr8
DCUN1D1	-1.71	chr3				Onco
DDAH1	2.16	chr1
DDIT3	1.61	chr12		TF		Onco
DDN	1.8	chr12		TF
DDRGK1	1.69	chr20
DDTL	-8.28	chr22
DDX11L2	-1.89	chr2
DDX39A	1.52	chr19
DECR1	2.24	chr8
DEK	-1.62	chr6	Chromatin remodeling			Onco
DENND1B	-2.26	chr1
DENND2C	-2.66	chr1
DENND2D	-2.67	chr1			TSG
DENND3	2.09	chr8
DERA	-1.73	chr12
DET1	-1.76	chr15
DFFA	-1.85	chr1			TSG
DGCR11	2.12	chr22
DGCR14	-2.91	chr22
DHRS12	1.93	chr13
DHRS4-AS1	-1.64	chr14
DHRS7B	1.9	chr17
DHTKD1	1.57	chr10
DHX30	-1.54	chr3
DHX36	-2.05	chr3
DCHS1	2.38	chr11
DIAPH3	2.38	chr13
DICER1-AS1	-1.63	chr14
DIRC1	-8.51	chr2
DISP1	-1.92	chr1
DKFZp547J222	2.02	chr4
DLC1	-8.68	chr8			TSG
DLG4	1.96	chr17
DLGAP3	-2.33	chr1
DLL1	2.71	chr6
DLL3	-6.12	chr19
DLX5	3.63	chr7		TF		Onco
DMD	-2.43	chrX			TSG
DMRT2	-19.11	chr9		TF
DMTN	1.87	chr8
DNAH11	-2.19	chr7
DNAH2	-10.66	chr17
DNAJC13	2.17	chr3
DNAJC19	-2.22	chr3
DNAJC3	2.94	chr13
DNAJC30	-1.55	chr7
DNAJC3-AS1	-1.86	chr13
DNALI1	-3.86	chr1
DNASE1L3	3.71	chr3
DNM3	2.96	chr1
DNMT1	1.52	chr19	C-5 methylation of cytosine		TSG
DNMT3A	1.49	chr2	DNA methylation		TSG
DOCK10	3.02	chr2
DOCK11	2.95	chrX
DOCK4	3.59	chr7
DOCK9	2.26	chr13
DOK1	1.59	chr2			TSG
DOK5	5.77	chr20
DOK7	10.65	chr4
DPCD	-1.76	chr10
DPH3	-2.98	chr3
DPH3P1	-2.48	chr20
DPM2	1.67	chr9
DPP4	3.86	chr2			TSG
DPP6	-5.87	chr7
DPYSL2	-2.87	chr8
DRAM2	-1.62	chr1
DSE	2.34	chr6
DTWD1	-5.52	chr15
DUOX1	-3.41	chr15
DUSP14	1.71	chr17
DUSP22	-2.42	chr6			TSG
DUSP4	-1.9	chr8
DUSP8	-1.78	chr11
DYNC1LI1	-2.13	chr3
DYNC2H1	-2.34	chr11
DYNLRB2	-4.6	chr16
DYSF	4.27	chr2
DYX1C1	-1.79	chr15
DZIP1	3.98	chr13
E2F3	-1.74	chr6		TF	TSG	Onco
E2F7	2.16	chr12		TF
EAF1	-2.34	chr3			TSG
EAF2	-2.32	chr3			TSG
EBF3	3.17	chr10		TF	TSG
EBLN2	-2.21	chr3
EBP	-1.55	chrX
ECE2	-2.73	chr3
ECM1	14.67	chr1
ECSIT	-1.64	chr19
EDA	1.94	chrX
EDEM1	-1.63	chr3
EDNRA	2.29	chr4
EDNRB	-4.74	chr13			TSG
EEF1A1	-2.03	chr6			TSG	Onco
EEF1B2	-1.7	chr2
EEF1E1	-1.59	chr6			TSG
EEF1G	-1.94	chr11
EEPD1	2.07	chr7
EFCAB1	-6.7	chr8
EFCAB2	2.15	chr1
EFCAB6	-2.8	chr22
EFCAB7	-1.66	chr1
EFHB	-3.78	chr3
EFHD1	-1.83	chr2
EFNB1	1.81	chrX
EFR3B	2.33	chr2
EFS	-4.15	chr14
EGFL7	1.57	chr9
EGFR	3.06	chr7				Onco
EGLN3	-4.15	chr14			TSG
EHD2	3	chr19
EHMT1	1.58	chr9	DNA methylation
EIF1B	-3.61	chr3
EIF1B-AS1	-2.44	chr3
EIF2A	-2.99	chr3
EIF2B5	-1.69	chr3
EIF3L	-2.03	chr22
EIF3M	-1.69	chr11
EIF4A2	-3.88	chr3
EIF4B	-2	chr12
EIF4E2	1.52	chr2
EIF4E3	-3.93	chr3
EIF4G3	2.3	chr1
ELFN2	-3.44	chr22
ELL	-1.75	chr19				Onco
ELL2	-2.91	chr5
ELMOD2	-1.81	chr4
ELOVL2	3.28	chr6
ELOVL5	-2.75	chr6
EMC3-AS1	-2.1	chr3
EMCN	-4.32	chr4
EME2	2.7	chr16
EMID1	2.33	chr22
EMP2	2.33	chr16			TSG
EMP3	2.48	chr19
EMR2	-2.39	chr19
ENO1-AS1	-2.59	chr1
ENOSF1	1.89	chr18
ENOX1	2.97	chr13
ENPP1	-4.87	chr6
ENPP2	-9.87	chr8
ENTPD1	-3.24	chr10
ENTPD8	2.39	chr9
EP400NL	2.01	chr12
EPAS1	1.77	chr2		TF	TSG
EPB41L1	2.33	chr20
EPB41L4A-AS1	-2.71	chr5
EPB42	-12.65	chr15
EPCAM	-5.23	chr2				Onco
EPHA4	2.99	chr2
EPHB4	2.21	chr7			TSG
EPHX1	2.38	chr1
EPHX2	-2.16	chr8
EPM2AIP1	-2.93	chr3
EPS15L1	2.7	chr19
EPS8L2	-2.24	chr11
ERBB3	-3.36	chr12				Onco
ERGIC1	1.7	chr5				Onco
ERICH6-AS1	-2.54	chr3
ERLIN2	-2.78	chr8
ERRFI1	-1.92	chr1			TSG
ERV18-1	-5.5	chr15
ERVMER34-1	1.73	chr4
ESD	-1.72	chr13
ETHE1	-2.13	chr19
ETNPPL	3.66	chr4
ETV1	-3.72	chr7		TF		Onco
ETV5	-2.37	chr3		TF
EVA1C	1.98	chr21
EVC	2.35	chr4
EVL	1.61	chr14
EXOC3L4	2.35	chr14
EXOSC4	1.94	chr8	Scaffold protein, RNA modification
EXTL1	-3.81	chr1			TSG
EYA3	-1.76	chr1	histone dephosphorylation
EZH2	1.58	chr7	DNA methylation		TSG	Onco
EZR	1.82	chr6
F11R	-2.14	chr1
F7	3.81	chr13
FABP3	2.42	chr1			TSG
FABP5	3.24	chr8
FADS1	2.58	chr11
FADS2	2.65	chr11
FAHD2A	-1.68	chr2
FAM103A1	-1.83	chr15
FAM105A	4.21	chr5
FAM107A	1.83	chr3
FAM107B	2.51	chr10
FAM118A	-2.34	chr22
FAM120C	2.43	chrX
FAM122C	-2.34	chrX
FAM124A	2.21	chr13
FAM127C	-2.1	chrX
FAM129A	-6.25	chr1
FAM138A	-2.38	chr1
FAM13A-AS1	-2.12	chr4
FAM161A	-1.82	chr2
FAM162B	2.35	chr6
FAM169A	-4.51	chr5
FAM173B	1.56	chr5
FAM175A	-1.95	chr4	Scaffold protein
FAM178A	1.7	chr10
FAM178B	-1.61	chr2
FAM181B	-3.38	chr11
FAM188B	1.97	chr7
FAM189A2	-2.39	chr9
FAM199X	-1.98	chrX
FAM200B	-2.29	chr4
FAM20A	3.83	chr17
FAM20C	1.53	chr7
FAM210B	-1.57	chr20
FAM24B	-6.33	chr10
FAM3C	-2.16	chr7
FAM43B	2.93	chr1
FAM49A	2.65	chr2
FAM60A	-1.99	chr12
FAM63B	1.61	chr15
FAM65B	-2.48	chr6
FAM69B	-1.89	chr9
FAM71E1	-3.13	chr19
FAM72D	2.01	chr1
FAM86B3P	-1.75	chr8
FAM86FP	-2.74	chr12
FAM92A1	3	chr8
FAM92A1P2	2.24	chr4
FANCI	1.56	chr15
FANK1	-1.78	chr10
FAP	-8.18	chr2
FAS	2.57	chr10			TSG
FAU	-1.65	chr11
FAXC	-3	chr6
FBL	-1.77	chr19	rRNA methylation
FBXL2	-1.86	chr3
FBXL4	-1.62	chr6
FBXL7	6.59	chr5
FBXL8	-1.56	chr16
FBXO10	1.61	chr9
FBXO15	-2.31	chr18
FBXO16	-3.1	chr8
FBXO17	-10.27	chr19
FBXO25	-1.8	chr8			TSG
FBXO7	-1.65	chr22
FCGBP	-3.52	chr19
FCGR1B	3.29	chr1
FCN3	1.57	chr1
FDCSP	6.23	chr4
FDFT1	-2.17	chr8
FERMT3	3.41	chr11
FEZ1	2.93	chr11
FEZ2	-1.66	chr2
FFAR3	15.44	chr19
FGD5	2.63	chr3
FGD5-AS1	-2.07	chr3
FGF14-AS2	-1.92	chr13
FGFR1	3.96	chr8				Onco
FGFR2	2.93	chr10				Onco
FGFR3	2.56	chr4				Onco
FGR	3.15	chr1				Onco
FHL1	2.01	chrX			TSG
FIBCD1	2.5	chr9
FITM2	3.15	chr20
FJX1	3.84	chr11
FKBP10	3.29	chr17
FKBP11	4.24	chr12
FKBP1A	2.98	chr20
FKBP1B	-2.7	chr2
FKBP5	6.74	chr6
FLCN	1.75	chr17	regulation of histone acetylation		TSG
FLI1	2.17	chr11		TF		Onco
FLJ16171	1.62	chr5
FLJ27354	-2.19	chr1
FLJ31715	-2.64	chr3
FLJ35934	3.89	chr17
FLJ37201	-1.96	chr10
FLJ43315	-31.65	chrUn_gl000211
FLJ45513	-2.14	chr17
FLNC	2.38	chr7
FLVCR1	1.7	chr1
FLYWCH1	-2.42	chr16
FMN1	3.46	chr15
FMNL1	2.46	chr17
FMNL3	1.85	chr12
FMO4	-2.23	chr1
FMR1	-1.7	chrX	positive regulation of histone phosphorylation
FNBP1	2.19	chr9
FOXC1	2.33	chr6		TF	TSG
FOXD1	14.68	chr5		TF
FOXD2	2.7	chr1		TF
FOXD3	-2.79	chr1		TF	TSG
FOXE3	2.2	chr1		TF
FOXL2	4.42	chr3		TF	TSG
FOXO3	-1.85	chr6		TF	TSG
FOXP4-AS1	-1.93	chr6
FOXS1	3.25	chr20		TF
FPR3	2.6	chr19
FSD1	-10.08	chr19
FSD1L	-1.77	chr9
FTCD	2.06	chr21
FUT3	-3.29	chr19
FUT8	1.54	chr14
FXR1	-2.74	chr3
FYTTD1	-2.03	chr3
FZD3	-1.89	chr8
FZD4	1.84	chr11
FZD6	-3.55	chr8
FZD7	3.34	chr2
GAA	1.48	chr17
GAB1	2.19	chr4
GAB3	2.12	chrX
GABARAPL1	-2.05	chr12
GABARAPL2	-1.67	chr16
GABPB2	1.69	chr1
GABRE	3	chrX
GABRP	-2.67	chr5
GADD45G	3.75	chr9	Chromatin remodeling		TSG
GAL	-4.1	chr11
GALNT1	-1.63	chr18
GALNT16	3.5	chr14
GALNT18	3.8	chr11
GALNT4	-2.73	chr12
GART	1.52	chr21
GAS2L1	1.55	chr22
GAS2L1P2	1.59	chr9
GAS5	-2.44	chr1			TSG
GAS6-AS1	14.95	chr13
GATA4	-4	chr8		TF	TSG
GATA6	4.5	chr18		TF		Onco
GBA	1.74	chr1
GBAP1	1.81	chr1
GBE1	-2.34	chr3
GCA	-2.98	chr2
GCSH	-1.77	chr16
GDF11	8.86	chr12
GDF15	4.91	chr19
GEM	6.86	chr8
GEMIN2	-2.25	chr14
GFM1	-1.73	chr3
GFPT1	1.72	chr2
GFRA1	3.56	chr10
GFRA2	2.54	chr8
GGT1	3.02	chr22
GGT3P	3.29	chr22
GGTLC1	4.36	chr20
GGTLC2	3.47	chr22
GHR	-3.54	chr5
GHRL	-3.2	chr3
GIPR	-1.64	chr19
GJA1	2.88	chr6			TSG
GJA4	2.4	chr1
GJC1	4.22	chr17
GJC2	3.68	chr1
GK	2.03	chrX
GK3P	2.32	chr4
GKAP1	-1.99	chr9
GLA	1.69	chrX
GLB1	-2.03	chr3
GLCE	-2.48	chr15
GLI1	3.76	chr12		TF	TSG	Onco
GLIDR	-1.65	chr9
GLIPR2	2.4	chr9
GLIS2	3.56	chr16		TF
GLO1	-2.22	chr6				Onco
GLTSCR2	-2.05	chr19			TSG
GLUD1P7	-1.63	chr10
GMDS-AS1	-1.99	chr6
GNAI1	-3.65	chr7
GNAI3	-1.56	chr1
GNASAS	-1.72	chr20
GNB2L1	-1.89	chr5			TSG
GNB4	-1.95	chr3
GNG12	-1.84	chr1
GNG4	6.61	chr1
GNL1	-1.61	chr6
GNL3	-1.79	chr3
GNPNAT1	-1.72	chr14
GNPTG	1.56	chr16
GNRH1	-1.75	chr8
GOLGA2P5	-4.09	chr12
GOLGA4	-2.12	chr3
GOLGA7	-1.85	chr8
GOLM1	1.82	chr9
GON4L	2	chr1
GP1BB	2.27	chr22
GPAA1	1.85	chr8
GPC1	1.93	chr2
GPC4	5.99	chrX
GPCPD1	-2.3	chr20
GPD1L	-2.82	chr3
GPER1	2.59	chr7
GPHB5	-2.77	chr14
GPM6B	1.92	chrX				Onco
GPR108	1.95	chr19
GPR124	3.61	chr8
GPR153	-2.68	chr1
GPR155	-2.77	chr2
GPR162	2.88	chr12
GPR19	2.46	chr12
GPR20	5.11	chr8
GPR56	4.4	chr16
GPR62	-2.09	chr3
GPR68	3.19	chr14
GPRASP2	-1.91	chrX
GPRIN3	-2.13	chr4
GRAMD1C	-2.57	chr3
GRAMD3	-2.9	chr5
GRASP	1.61	chr12
GRB10	2.31	chr7
GREB1	1.91	chr2
GREM2	3.83	chr1
GRIA4	-1.74	chr11
GRID1	5.01	chr10
GRIK3	-18.24	chr1
GRIN2A	7.67	chr16			TSG
GRIN2D	2.76	chr19
GRIN3B	1.88	chr19
GRK4	2.89	chr4
GRM8	2.92	chr7
GS1-259H13.2	2.65	chr7
GSS	1.49	chr20
GSTA2	-5.51	chr6
GSTA3	-18.68	chr6
GSTA5	-18.45	chr6
GSTM2	-1.87	chr1
GSTM3	-1.71	chr1
GSTO2	-5.76	chr10
GSTT2	-3.56	chr22
GSTT2B	-3.94	chr22
GTF2E1	-1.93	chr3
GTF2F2	-1.65	chr13
GTF2H4	-2.26	chr6
GTPBP8	-2.41	chr3
GTSE1	2.1	chr22
GUCY1A2	2.1	chr11
GUSB	1.63	chr7
GXYLT2	-5.87	chr3
GYG2	-2.49	chrX
GYPC	-2.28	chr2
H19	3.44	chr11	regulation of DNA methylation		TSG	Onco
H1FX	-2.7	chr3
H2AFX	1.75	chr11			TSG
H2AFY2	-3.61	chr10
HAMP	-2.25	chr19
HAUS8	1.68	chr19
HBP1	-1.43	chr7		TF	TSG
HCFC2	1.59	chr12	chromatin remodeling
HCG18	-1.65	chr6
HCG26	8.57	chr6
HCG4	-3.89	chr6
HCG8	-2.6	chr6
HCN3	-2.32	chr1
HCP5	7.67	chr6
HDAC11	-2.56	chr3	histone deacetylation
HDAC4	1.98	chr2	histone deacetylation
HDAC7	1.77	chr12	histone deacetylation
HEATR5A	1.58	chr14
HECTD2	2.62	chr10
HECTD2-AS1	-2.47	chr10
HENMT1	-2.78	chr1	RNA methylation
HERC2	2.99	chr15
HERC4	-1.79	chr10
HERC5	-2.9	chr4
HES6	4.48	chr2		TF		Onco
HEXB	1.61	chr5
HEXIM2	1.55	chr17
HGC6.3	-2.36	chr6
HHATL	-48.07	chr3
HIC1	2.71	chr17		TF	TSG
HIGD1A	-2.43	chr3
HILS1	-5.4	chr17
HINT3	-2.28	chr6
HIP1	2.41	chr7
HIP1R	-2.37	chr12
HIST1H2AC	-4.17	chr6
HIST2H2BF	2.62	chr1
HLA-DMA	2.76	chr6
HLA-DOA	3.87	chr6
HLA-DPA1	3.04	chr6
HLA-DPB1	2.69	chr6
HLA-DQA2	4.89	0
HLA-DQB1	4.57	0
HLA-DRA	4	chr6
HLA-DRB1	3.75	chr6
HLA-DRB4	3.95	0
HLA-DRB5	5.41	chr6
HLA-F-AS1	-3.93	chr6
HLF	-5.05	chr17		TF		Onco
HLTF	-2.07	chr3	Chromatin remodeling cofactor		TSG
HM13	2.54	chr20
HMG20B	-2.51	chr19	chromatin remodeling
HMGB3	1.84	chrX
HMGN4	-1.75	chr6	Chromatin remodeling
HMGXB3	1.65	chr5
HNMT	-5.03	chr2
HNRNPA0	-1.64	chr5
HNRNPA1	-2.25	chr12				Onco
HNRNPA1L2	-1.97	chr13
HNRNPC	-1.59	chr14
HNRNPD	-1.73	chr4
HNRNPDL	-2.08	chr4
HNRNPLL	2.08	chr2
HOGA1	4.95	chr10
HOMER1	2.51	chr5
HOMER2	-3.48	chr15			TSG
HOOK1	-6.98	chr1
HOTAIRM1	3.92	chr7
HOXA10-AS	2.47	chr7
HP	-1.52	chr16
HPGD	-8.22	chr4			TSG
HPS3	-1.93	chr3
HPSE	2.73	chr4
HRASLS	-5.28	chr3
HRK	-2.04	chr12
HS2ST1	1.76	chr1
HS3ST2	3.28	chr16
HSBP1	-1.77	chr16
HSBP1L1	-1.85	chr18
HSD17B1	-2.38	chr17
HSD17B14	1.73	chr19
HSD17B8	-3.04	chr6
HSD3B7	1.91	chr16
HSF4	1.69	chr16	histone H3-K9 demethylation	TF
HSP90AB1	-1.8	chr6
HSPA14	1.42	chr10
HSPA1A	-1.79	chr6	Histone modification write cofactor, Histone modification write cofactor			Onco
HSPA1L	-2.27	chr6
HSPA5	1.74	chr9				Onco
HSPB3	6.22	chr5
HSPB8	3.76	chr12
HSPBAP1	-1.6	chr3
HSPD1	-1.64	chr2			TSG
HTR2B	191.35	chr2
HTRA1	7.59	chr10			TSG
HTRA3	3.87	chr4			TSG
HYAL1	-2.86	chr3
HYKK	-3.44	chr15
HYLS1	1.77	chr11
CHAC1	15.63	chr15
CHAF1A	1.72	chr19	Chromatin remodeling
CHD3	1.65	chr17	ATP-dependent chromatin remodeling
CHD7	2.52	chr8	chromatin remodeling
CHD8	1.5	chr14	ATP-dependent chromatin remodeling
CHEK2	1.64	chr22			TSG
CHCHD4	-1.66	chr3
CHCHD6	-3.8	chr3
CHIT1	3.07	chr1
CHL1	-10.88	chr3				Onco
CHML	-2.74	chr1
CHMP1B	-1.63	chr18
CHMP2A	1.5	chr19
CHMP2B	-1.71	chr3
CHN2	2.19	chr7
CHRD	2	chr3
CHRNB2	-4.2	chr1
CHST1	2.37	chr11
CHST11	1.99	chr12
CHST6	1.9	chr16
CHST7	1.98	chrX
CHST9	3.07	chr18
CHSY1	-1.58	chr15
CHSY3	2.62	chr5
CHTF18	1.64	chr16
IAH1	1.76	chr2
ICAM1	1.78	chr19
ICAM4	-3.84	chr19
ICK	-2	chr6
ID2	-3	chr2				Onco
IDE	1.95	chr10
IDH2	2.43	chr15
IDI2-AS1	-2.23	chr10
IER5L	-0.19	chr9
IFFO1	1.73	chr12
IFIH1	-1.88	chr2
IFNA4	2.6	chr9
IFNLR1	-2.88	chr1
IFT122	-2.14	chr3
IFT22	-1.49	chr7
IFT80	-1.64	chr3
IGBP1	-1.85	chrX
IGF2	6.29	chr11	regulation of histone modification			Onco
IGFBP2	5.1	chr2
IGHMBP2	-2.55	chr11
IGSF6	3.78	chr16
IKZF1	3.2	chr7	Chromatin remodeling, TF	TF	TSG	Onco
IL12RB2	-18.09	chr1
IL13RA1	2.14	chrX
IL15RA	-2.33	chr10
IL17RC	-1.79	chr3
IL17RE	-2.59	chr3
IL18BP	2.59	chr11
IL1R1	3.17	chr2
IL1RAP	-2.02	chr3
IL21R-AS1	-1.62	chr16
IL2RB	3.78	chr22
IL3RA	3.84	chrX
ILKAP	2.14	chr2
IMPA1	2.17	chr8
IMPDH2	-2.03	chr3
INAFM1	1.85	chr19
INF2	1.9	chr14
ING3	-1.55	chr7	histone H2A acetylation		TSG
INO80E	1.61	chr16	Chromatin remodeling cofactor
INPPL1	1.78	chr11				Onco
INSIG2	-2.07	chr2
INTU	-2.52	chr4
IPO5	-1.66	chr13
IPO5P1	-2.22	chr19
IQCB1	-2.25	chr3
IQCD	-1.77	chr12
IQCE	2.21	chr7
IQCG	-2.03	chr3
IQGAP1	2.26	chr15
IQCH	-5.73	chr15
IQCH-AS1	-2.54	chr15
IQSEC1	-1.38	chr3
IQSEC2	2.36	chrX
IRAIN	-2.86	chr15
IRF1	5.19	chr5		TF	TSG
IRF2BP2	-1.73	chr1
IRF8	3.02	chr16		TF	TSG
IRX1	14.86	chr5		TF	TSG
IRX3	-2.26	chr16		TF
ISG20	7.22	chr15
ISM1	10.63	chr20
ISOC1	-1.52	chr5
ITFG1	1.69	chr16
ITFG1-AS1	1.96	chr16
ITFG2	2.15	chr12
ITGA4	3.75	chr2
ITGA5	1.92	chr12			TSG
ITGA6	2.82	chr2
ITGA7	2.51	chr12			TSG
ITGAX	3.61	chr16
ITGB3BP	-2.33	chr1	CENP-A containing nucleosome assembly
ITM2C	1.93	chr2
ITPKA	3.29	chr15
ITPR2	3.21	chr12
ITPRIP	-2.49	chr10
JADE1	-1.99	chr4	histone H3 acetylation
JAG1	4.14	chr20
JAG2	3.03	chr14
JAGN1	-2.17	chr3
JARID2	-2.12	chr6	negative regulation of histone methylation
JDP2	1.72	chr14	positive regulation of histone deacetylation	TF	TSG
JHDM1D-AS1	1.7	chr7
JPH1	10.01	chr8
JPH3	-4.9	chr16
JUP	-2.87	chr17			TSG	Onco
KAT2A	1.52	chr17	histone acetylation
KAT2B	-2.66	chr3	histone acetylation
KATNAL2	4.97	chr18
KCND3-IT1	-1.59	chr1
KCNE2	2.79	chr21
KCNIP3	2.8	chr2		TF
KCNJ14	-1.8	chr19
KCNK1	6.93	chr1
KCNK2	-6.4	chr1
KCNMA1-AS1	4.77	chr10
KCNMB1	-1.8	chr5
KCNMB4	2.81	chr12
KCNN3	2.45	chr1
KCNRG	2.07	chr13			TSG
KCNS3	-3.71	chr2
KCTD17	2.52	chr22
KCTD3	2.48	chr1
KCTD6	-2.79	chr3
KCTD9	-1.91	chr8
KDELC1	-2.76	chr13
KDELR1	1.55	chr19
KDELR3	2.5	chr22
KDF1	-8.62	chr1
KDM5B	-1.65	chr1	histone demethylation			Onco
KDR	2.76	chr4
KHDRBS1	-1.51	chr1
KHDRBS3	2.39	chr8
KIAA0141	-1.84	chr5
KIAA0196	2.23	chr8
KIAA0226	-1.74	chr3
KIAA0513	2.13	chr16
KIAA0586	1.58	chr14
KIAA1045	-3.43	chr9
KIAA1147	-1.55	chr7
KIAA1211	-2.24	chr4
KIAA1217	-4.29	chr10
KIAA1328	-1.91	chr18
KIAA1407	-2.46	chr3
KIAA1429	2.14	chr8
KIAA1462	2.54	chr10
KIAA1683	2.24	chr19
KIAA2018	-1.6	chr3
KIF14	2.13	chr1				Onco
KIF16B	-1.92	chr20
KIF17	5.46	chr1
KIF20A	########	chr5
KIF26A	2.16	chr14
KIF26B	-1.56	chr1
KIF6	-7.24	chr6
KIN	-2.69	chr10
KIRREL	2.81	chr1
KIT	5.08	chr4				Onco
KIZ	-1.72	chr20
KLC3	-5.08	chr19
KLF10	-2.52	chr8		TF	TSG
KLF11	-1.9	chr2		TF
KLF4	2.26	chr9		TF	TSG	Onco
KLF6	-1.51	chr10		TF	TSG	Onco
KLHDC3	-1.75	chr6
KLHL24	-2.92	chr3
KLHL30	3.26	chr2
KLHL35	-2.02	chr11
KLHL6	3.68	chr3
KLK13	-10.25	chr19
KMT2E-AS1	-1.9	chr7
KNOP1	1.61	chr16
KPNA4	-1.96	chr3
KREMEN2	-6.71	chr16
KRTAP1-3	-2.7	chr17
KRTAP1-4	-2.17	chr17
KRTAP19-2	-17.01	chr21
KRTAP19-7	-2.08	chr21
KRTAP4-3	-2.07	chr17
KRTCAP2	1.92	chr1
KRTDAP	-2.36	chr19
KTN1-AS1	-3.96	chr14
L2HGDH	-1.84	chr14
L3MBTL4-AS1	2.92	chr18
LAG3	6.02	chr12
LAMA1	5.12	chr18
LAMA4	-1.69	chr6
LAMA5	2.91	chr20
LAMB2	-1.77	chr3
LAMB3	2.98	chr1
LAMC1	2.01	chr1
LAMTOR2	1.71	chr1
LAPTM5	2.59	chr1
LARP1B	-1.8	chr4
LARS2	-2.13	chr3
LAT	1.63	chr16
LAYN	3.1	chr11
LBR	1.7	chr1	#
LCE1E	-7.63	chr1
LCMT1	-1.55	chr16
LCP2	2.86	chr5
LCTL	3.93	chr15
LDB2	2.31	chr4
LDB3	2.51	chr10
LDHB	-1.49	chr12				Onco
LDHD	-3.26	chr16
LDOC1	-1.55	chrX
LEF1	2.59	chr4	histone H3 acetylation	TF		Onco
LEKR1	-5.61	chr3
LETMD1	-1.84	chr12				Onco
LFNG	3.46	chr7
LGALS1	3.47	chr22
LGALS3	3.62	chr14
LGI4	-5.83	chr19
LHFP	3.92	chr13
LHFPL3-AS1	107.81	chr7
LIAS	-1.82	chr4
LIG3	2.3	chr17
LILRA4	2.08	chr19
LILRA6	2.47	chr19
LILRB5	3.13	chr19
LIMA1	2.14	chr12			TSG
LIMS2	-5.98	chr2
LIMS3-LOC440895	3.73	chr2
LINC00086	-2.09	chrX
LINC00087	-3.36	chrX
LINC00115	-1.75	chr8
LINC00152	4.56	chr2
LINC00174	1.8	chr7
LINC00240	-2.28	chr6
LINC00312	-4.3	chr3
LINC00346	2.34	chr13
LINC00403	5.74	chr13
LINC00412	-4.3	chr13
LINC00467	1.73	chr1
LINC00472	-2.69	chr6
LINC00473	-2.85	chr6
LINC00482	-2.24	chr17
LINC00518	-9.03	chr6
LINC00607	-1.89	chr2
LINC00622	2.35	chr1
LINC00634	-2.43	chr22
LINC00662	-1.81	chr19
LINC00665	-1.87	chr19
LINC00667	-2.54	chr18
LINC00689	-2.07	chr7
LINC00847	-1.81	chr5
LINC00882	-3.64	chr3
LINC00883	-3.08	chr3
LINC00894	1.9	chrX
LINC00900	3.12	chr11
LINC00921	-1.76	chr16
LINC00925	-3.05	chr15
LINC00938	-1.57	chr12
LINC00963	2.81	chr9
LINC00982	2.81	chr1
LINC01057	-4.77	chr1
LINC01063	-2.31	chr3
LINC01152	-3.07	chr17
LINC01158	2.98	chr2
LINC01197	2.04	chr15
LINC01198	-2.51	chr13
LINC01252	8.85	chr12
LINC01268	-2.94	chr6
LINC01270	8.75	chr20
LINC01272	2.69	chr20
LINC01278	-1.56	chrX
LINC01405	-10.8	chr12
LINC01482	1.51	chr17
LINC01535	-1.76	chr19
LINC01540	2.26	chr18
LINC01550	-3.33	chr14
LINC01569	2.18	chr16
LINC-PINT	-1.52	chr7			TSG
LINGO1	6.34	chr15
LINGO2	-7.33	chr9
LIPM	-2.44	chr10
LMCD1	-5.85	chr3
LMF2	1.63	chr22
lnc-ABT1-2	-2.41	chr6
lnc-AC069257.9.1-4	-2.43	chr3
lnc-AC090186.1-3	2.72	chr8
lnc-AC136604.1-1	-1.67	chr5
lnc-ADAMTS17-1	-2.32	chr15
lnc-AFG3L2-1	-1.64	chr18
lnc-AGPAT2-2	4.88	chr9
lnc-AL035696.1-4	2.69	chr6
lnc-AL445989.1-19	-9.84	chr13
lnc-ANKRD34B-2	-3.07	chr5
lnc-ANKRD42-2	1.66	chr11
lnc-ANTXRL-3	-1.84	chr10
lnc-AP001793.1-1	1.81	chr18
lnc-AP002478.1-1	3	chr18
lnc-APITD1-1	-2.6	chr1
lnc-APLN-1	-3.22	chrX
lnc-APOA4-1	-1.62	chr11
lnc-ARSD-1	-2.53	chrX
lnc-ASB4-3	-6.95	chr7
lnc-ATAD5-3	2.21	chr17
lnc-B3GNT7-1	2.47	chr2
lnc-BID-2	-5.67	chr22
lnc-C10orf108-3	2.35	chr10
lnc-C11orf46-1	-10.35	chr11
lnc-C14orf37-1	-4.45	chr14
lnc-C14orf79-2	1.71	chr14
lnc-C17orf75-3	-2.1	chr17
lnc-C1orf201-1	-1.65	chr1
lnc-C1orf31-1	-1.65	chr1
lnc-C2orf27B-3	-2.01	chr2
lnc-C3orf38-1	-2.04	chr3
lnc-C5orf38-3	-3.11	chr5
lnc-C7orf23-1	-1.83	chr7
lnc-C9orf147-1	-2.66	chr9
lnc-CCDC102B-8	-24.22	chr18
lnc-CCDC23-1	-3.59	chr1
lnc-CCDC51-1	-1.67	chr3
lnc-CCR7-1	-1.67	chr17
lnc-CEP152-1	1.82	chr15
lnc-CERS5-1	2.39	chr12
lnc-CLGN-2	2.71	chr4
lnc-COL1A1-2	-5.16	chr17
lnc-COPZ2-1	-1.88	chr17
lnc-CSTB-1	3.77	chr21
lnc-DCAF10-2	-2.33	chr9
lnc-DDX19A-1	1.69	chr16
lnc-DEGS2-4	-1.67	chr14
lnc-DHX38-5	-3.18	chr16
lnc-DIAPH1-2	2.28	chr5
lnc-EIF4EBP1-1	-1.81	chr8
lnc-EMILIN2-1	-1.96	chr18
lnc-EPHA1-1	2.02	chr7
lnc-EXOC3-1	-2.23	chr5
lnc-EXOC3L4-1	-1.58	chr14
lnc-FAM160A1-1	-2.19	chr4
lnc-FAM181B-3	-3.52	chr11
lnc-FAM182A-2	11.05	chr20
lnc-FAM46D-1	-3.94	chrX
lnc-FAM49B-1	2.69	chr8
lnc-FAM55B-1	3.52	chr11
lnc-FAM83F-1	-2.2	chr22
lnc-FARS2-2	-1.77	chr6
lnc-FASTK-1	1.75	chr7
lnc-FBN2-6	4.43	chr5
lnc-FKBP2-1	2.26	chr11
lnc-FRMD5-1	-1.62	chr15
lnc-FZD3-1	-3.68	chr8
lnc-FZD4-1	2.92	chr11
lnc-GBP5-2	-4.03	chr1
lnc-GCNT2-2	-2.09	chr6
lnc-GLIPR1-4	-3.57	chr12
lnc-GMNN-1	-2.64	chr6
lnc-GNA12-1	1.82	chr7
lnc-GOLGA8J-2	-2.24	chr15
lnc-GPN2-2	-2.1	chr1
lnc-GPR144-1	-2.72	chr9
lnc-GPR20-1	3.01	chr8
lnc-GTDC1-3	-14.83	chr2
lnc-HSPA4-4	-2.71	chr5
lnc-CHST4-3	-4.79	chr16
lnc-CHTF8-2	3.9	chr16
lnc-IL12RB2-1	-21.74	chr1
lnc-IL23A-2	-1.94	chr12
lnc-IL5RA-6	-40.42	chr3
lnc-INADL-2	-4.36	chr1
lnc-ITGB3BP-1	-3.64	chr1
lnc-JMJD8-1	-2.67	chr16
lnc-KBTBD5-2	-3.17	chr3
lnc-KCTD6-1	-2.4	chr3
lnc-LALBA-1	-1.92	chr12
lnc-LAMA5-1	5.64	chr20
lnc-LARP1B-2	-2.63	chr4
lnc-LCE5A-1	1.83	chr1
lnc-LGALS12-2	-1.58	chr11
lnc-LIN28B-1	-1.59	chr6
lnc-LPA-1	2.45	chr6
lnc-LRIG2-3	-1.81	chr1
lnc-LRRC10-1	3.93	chr12
lnc-LRRIQ1-1	-14.47	chr12
lnc-LRRTM1-2	-1.56	chr2
lnc-MAT2B-3	-2.35	chr5
lnc-MBP-1	-4.29	chr18
lnc-MBTPS2-1	2.13	chrX
lnc-MEGF10-1	-2.19	chr5
lnc-METTL23-2	-1.73	chr17
lnc-MIB2-1	-2.62	chr1
lnc-MLXIP-1	3.62	chr12
lnc-MRE11A-1	-1.51	chr11
lnc-MRPL48-1	1.61	chr11
lnc-MTRNR2L3-1	-3.78	chr20
lnc-MTX1-1	3.79	chr1
lnc-NINJ2-2	-2.4	chr12
lnc-NNT-1	2.29	chr5
lnc-NOS2-2	-3.57	chr17
lnc-NRIP2-1	-2.16	chr12
lnc-NSMCE1-1	-2.51	chr16
lnc-NT5DC3-1	3.95	chr12
lnc-PDE4D-1	7.37	chr5
lnc-PEAK1.1-1	2.12	chr15
lnc-PGBD5-2	-3.32	chr1
lnc-PINK1-2	1.74	chr1
lnc-PLEKHG6-1	2.36	chr12
lnc-PLEKHH2-1	-1.61	chr2
lnc-PPIE-1	-2.36	chr1
lnc-PPP2R2B-2	4.39	chr5
lnc-PPP2R2D-3	1.78	chr10
lnc-PRAGMIN.1-3	-1.97	chr8
lnc-PREX1-3	-1.75	chr20
lnc-PTPN23-1	-1.71	chr3
lnc-RASA1-3	-2.21	chr5
lnc-RASA1-7	-3.99	chr5
lnc-RFC4-1	-1.99	chr3
lnc-RFPL3-3	1.72	chr22
lnc-RGL4-1	1.66	chr22
lnc-RGS5-1	-2.7	chr1
lnc-RIMS3-4	-2.88	chr1
lnc-RNF125-2	-2.05	chr18
lnc-RP11-410N8.4.1-1	-3.12	chr20
lnc-RP11-429E11.3.1-1	3.62	chr20
lnc-RP11-625H11.1.1-2	2.62	chr15
lnc-RP11-687M24.8.1-1	-4.66	chr11
lnc-RPL30-1	2.47	chr8
lnc-S1PR2-1	-1.85	chr19
lnc-SCAP-1	-1.69	chr3
lnc-SCCPDH-1	4.11	chr1
lnc-SCRN3-2	4.29	chr2
lnc-SDSL-4	-2.06	chr12
lnc-SERPINB6-2	-1.76	chr6
lnc-SERPINC1-1	-2.78	chr1
lnc-SETDB1-1	2.62	chr1
lnc-SEZ6-1	-10.83	chr17
lnc-SFTPB-1	-1.69	chr2
lnc-SLC11A2-1	2.58	chr12
lnc-SLC2A9-1	-1.93	chr4
lnc-SLC35G3-1	-1.53	chr17
lnc-SLC39A8-1	2.07	chr4
lnc-SLC7A5-1	-2.02	chr16
lnc-SMC1A-2	2.69	chrX
lnc-SMCR7-1	-1.59	chr17
lnc-SNCA-2	-1.65	chr4
lnc-SSR3-2	-3.7	chr3
lnc-STIM2-3	-5.12	chr4
lnc-STX18-1	-1.85	chr4
lnc-STX8-2	-1.97	chr17
lnc-SULF2-4	-2.7	chr20
lnc-TAF1C-1	1.62	chr16
lnc-TEFM-2	-1.73	chr17
lnc-TEKT3-1	-3.21	chr17
lnc-TENC1-1	-8.21	chr12
lnc-THNSL1-2	-4.99	chr10
lnc-THNSL2-1	-2.37	chr2
lnc-TM4SF4-2	1.91	chr3
lnc-TMC5-1	-2.08	chr16
lnc-TMEM105-1	-2.9	chr17
lnc-TMEM159-2	4.18	chr16
lnc-TRH-2	-2.03	chr3
lnc-TSC2-1	4.49	chr16
lnc-TSSK6-1	-4.43	chr19
lnc-TTC21A-1	-5.78	chr3
lnc-TUBGCP3-6	1.67	chr13
lnc-UCK1-1	2.26	chr9
lnc-UNG-1	3.25	chr12
lnc-USP24-1	-2.19	chr1
lnc-UXS1-4	1.7	chr2
lnc-WDR1-1	-1.8	chr4
lnc-WRNIP1-2	-2.21	chr6
lnc-YIF1A-5	1.99	chr11
lnc-YIF1A-6	-2.43	chr11
lnc-YWHAZ-1	2.29	chr8
lnc-ZNF131-2	-2.3	chr5
lnc-ZNF345-1	-2.13	chr19
lnc-ZNF664-1	-3.27	chr12
lnc-ZNF8-1	-3.09	chr19
LNP1	-9.36	chr3
LNPEP	-1.76	chr5
LOC100127909	2.86	chr18
LOC100128002	-2.21	chr12
LOC100128079	-2.8	chr16
LOC100128108	-3.34	chr15
LOC100128374	8.46	chr7
LOC100128398	-2.23	chr19
LOC100128593	-2.4	chr9
LOC100129461	-3.04	chr6
LOC100129534	-1.73	chr1
LOC100129550	-2.2	chr3
LOC100130232	4.84	chr8
LOC100130539	1.7	chr10
LOC100130654	-1.55	chr17
LOC100131662	-2.77	chr2
LOC100132249	-2.25	chr9
LOC100132891	-5.69	chr8
LOC100133616	2.2	chr1
LOC100270746	-2.58	chr6
LOC100288181	-2.18	chr8
LOC100289361	-1.82	chr3
LOC100499489	-1.9	chr10
LOC100505912	-3.87	chr4
LOC100506036	-2.04	chr2
LOC100506379	-3.71	chr6
LOC100506411	-4.74	chr14
LOC100506548	-3.69	chr5
LOC100506691	3.3	chr12
LOC100506844	-1.73	chr12
LOC100506860	3.58	chr7
LOC100506990	-2.59	chr8
LOC100507291	-2.04	chr3
LOC100507395	-2.25	chrUn_gl000220
LOC100507420	2.21	chr8
LOC100507487	-1.78	chr4
LOC100507564	-3.16	chr1
LOC100509445	-11.38	chr12
LOC100652911	-1.86	chr19
LOC100996557	-3.59	chr9
LOC100996662	-1.92	chr8
LOC100996664	2.66	chr14
LOC101059906	-2.27	chr11
LOC101926963	2.79	chr7
LOC101926967	3.02	chr17
LOC101927055	2.52	chr2
LOC101927056	-2.52	chr3
LOC101927057	7.58	chr17
LOC101927059	-19.9	chr5
LOC101927060	-1.93	chr17
LOC101927100	2.78	chr5
LOC101927372	-1.88	chr22
LOC101927497	-2.83	chr7
LOC101927525	5.21	chr7
LOC101927587	-2.73	chr1
LOC101927604	-2.64	chr1
LOC101927675	-17.06	chr5
LOC101927680	-29.14	chr9
LOC101927765	-1.87	chr1
LOC101927768	-2.05	chr6
LOC101927809	-2.03	chr18
LOC101927815	-1.62	chr8
LOC101927856	-1.93	chr14
LOC101927895	-2.56	chr1
LOC101927963	2.5	chr8
LOC101928000	-1.94	chr17
LOC101928054	-2.16	chr12
LOC101928069	-1.98	chr11
LOC101928132	-4.26	chr11
LOC101928156	-2.13	chr2
LOC101928185	-1.79	chr2
LOC101928211	-6.04	chr7
LOC101928249	8.84	chr6
LOC101928304	14.58	chr6
LOC101928403	-1.57	chr2
LOC101928573	1.99	chr6
LOC101928612	2.14	chr9
LOC101928668	-2.09	chr15
LOC101928767	2.59	chr14
LOC101928812	-6.15	chr11
LOC101928861	-7.4	chr7
LOC101929023	-6.65	chr1
LOC101929128	-2.41	chr8
LOC101929217	-2.03	chr8
LOC101929243	-1.78	chr6
LOC101929295	-12.13	chr11
LOC101929395	4.17	chr20
LOC101929506	-1.73	chr10
LOC101929542	-1.62	chr2
LOC101929709	-0.82	chr8
LOC101929759	4.77	chr8
LOC101929901	-1.95	chr1
LOC101929998	-3.43	chr7
LOC101930048	2.7	chr9
LOC101930053	1.98	chr9
LOC101930072	4.53	chr8
LOC101930305	3.79	chr12
LOC101930421	2.22	chr10
LOC102723415	1.87	chr4
LOC102723474	-2.96	chr6
LOC102723505	-12.01	chr17
LOC102723542	-5.15	chr1
LOC102723826	-2.05	chr2
LOC102724156	-2.4	chr9
LOC102724209	-1.91	chr11
LOC102724330	-1.65	chr8
LOC102724553	2.62	chr15
LOC102724738	-2	chr7
LOC102724747	-7.32	chr12
LOC102724758	1.8	chr5
LOC102724795	2.04	chr14
LOC102724851	-2.97	chr6
LOC102724889	-2.42	chr6
LOC102725254	-2.81	chr19
LOC102725285	-9.57	chrX
LOC149351	-2.55	chr1
LOC151174	-2.1	chr2
LOC256880	-1.98	chr4
LOC283335	2.45	chr12
LOC284219	4.53	chr18
LOC285178	1.99	chr2
LOC286367	-4.99	chr9
LOC339192	2.8	chr17
LOC339988	2.31	chr4
LOC375196	3.95	chr2
LOC388692	3.14	chr1
LOC388780	-4.24	chr20
LOC389033	1.87	chr2
LOC389831	-1.87	chr7_gl000195_random
LOC389895	-4.8	chrX
LOC400620	1.54	chr17
LOC440700	-3.91	chr1
LOC493754	-1.74	chr7
LOC494141	-1.84	chr11
LOC553103	-2.31	chr5
LOC606724	-2.85	chr16
LOC643733	3.14	chr11
LOC643770	-2.45	chr12
LOC644189	-1.56	chr19
LOC644554	-6.53	chr19
LOC644662	-4.16	chr3
LOC646014	-1.63	chr17
LOC646214	-1.73	chr15
LOC646513	-2.61	chr22
LOC646626	-1.62	chr1
LOC648987	-2.78	chr5
LOC650293	-2.33	chr4
LOC728485	-8.43	chr19
LOC728613	-1.98	chr5
LOC728730	2.92	chr2
LOC728763	10.25	chr2
LOC729870	10.58	chr4
LOC729970	-2.61	chr1
LOC91548	-2.45	chr1
LOX	-2.35	chr5			TSG
LOXL1-AS1	-3.05	chr15
LOXL4	6.88	chr10
LPAR1	6.18	chr9
LPAR6	-3.26	chr13
LPIN1	-2.82	chr2	positive regulation of histone deacetylation
LPPR3	2.43	chr19
LRAT	-4.01	chr4
LRCOL1	4.84	chr12
LRFN4	2.01	chr11
LRIG3	-2.07	chr12			TSG
LRP1	2.33	chr12
LRP3	1.42	chr19
LRP8	2.48	chr1
LRRC1	-1.89	chr6
LRRC10B	3.28	chr11
LRRC20	2.55	chr10
LRRC34	-4.25	chr3
LRRC36	-2.44	chr16
LRRC56	-2.52	chr11
LRRC57	-1.71	chr15
LRRC6	-1.58	chr8
LRRC75A	2.53	chr17
LRRC75A-AS1	-2.49	chr17
LRRC8B	-1.77	chr1
LRRCC1	2.55	chr8
LRRD1	-18.16	chr7
LRRFIP1	0.29	chr2		TF
LRRFIP2	-1.76	chr3
LRRK2	-5.74	chr12	positive regulation of histone deacetylase activity
LRRN3	2.88	chr7
LSG1	-1.79	chr3
LSM1	-1.77	chr8				Onco
LSM2	-1.71	chr6
LSM3	-2.17	chr3
LSM5	-1.87	chr7
LSM6	-1.54	chr4
LST1	2.75	chr6
LTA4H	-2.58	chr12
LTB4R	-2.57	chr14
LTBP1	-3.16	chr2
LTBP4	-1.82	chr19
LTBR	2.25	chr12
LURAP1	-4.75	chr1
LY6G5C	-3.75	chr6
LY96	7.47	chr8
LYPD5	-5.15	chr19
LYPD8	-1.78	chr1
LYRM4	-2.83	chr6
LYRM5	-1.61	chr12
LYSMD2	-2.81	chr15
LZIC	-1.79	chr1
LZTFL1	-5.58	chr3
LZTS1	2.85	chr8			TSG
LZTS3	-1.77	chr20
MAB21L2	-24.07	chr4
MAD1L1	3.52	chr7			TSG
MAF	2.05	chr16		TF		Onco
MAFB	2.46	chr20		TF		Onco
MAGEF1	-1.98	chr3
MAGEH1	-1.73	chrX
MAGIX	2.13	chrX
MAL2	10.49	chr8
MALL	5.35	chr2
MAML3	1.98	chr4
MAMSTR	-6.17	chr19
MAN1B1-AS1	-1.84	chr9
MAN1C1	3.99	chr1
MANBA	2.15	chr4
MANEAL	-4.38	chr1
MANSC1	-4.51	chr12
MAP1A	3.15	chr15
MAP1B	3.24	chr5
MAP2K3	1.52	chr17
MAP2K5	-2.01	chr15
MAP2K7	1.58	chr19
MAP3K12	3.42	chr12	histone phosphorylation
MAP3K13	-2.8	chr3
MAP3K5	-3.09	chr6
MAP3K8	2.09	chr10			TSG	Onco
MAP3K9	-1.98	chr14
MAP9	5.28	chr4
MAPK1	1.72	chr22
MAPK12	4.99	chr22
MAPK8IP3	1.92	chr16
MAPKAPK3	-1.85	chr3	Chromatin remodeling
MAPT	2.82	chr17
MARC1	-2.63	chr1
MARC2	-2.87	chr1
MARCKS	-3.62	chr6			TSG
MARCH7	1.56	chr2
MARCH9	-1.66	chr12
MARK3	1.52	chr14
MARVELD1	1.89	chr10			TSG
MARVELD2	-1.76	chr5
MAST2	2.54	chr1
MAT2A	-1.56	chr2			TSG
MAT2B	-1.68	chr5
MB21D1	2.45	chr6
MB21D2	-2.08	chr3
MBD4	-1.85	chr3	DNA methylation		TSG
MBD5	1.57	chr2	Chromatin remodeling
MBIP	-1.61	chr14	histone H3 acetylation
MBL1P	-2.25	chr10
MBNL1	-1.64	chr3
MBNL2	-2.71	chr13
MBOAT2	1.85	chr2
MBP	4.25	chr18
MC1R	2.35	chr16
MCAM	2.27	chr11
MCCC1	-1.73	chr3
MCF2	-7.49	chrX				Onco
MCM2	-2.1	chr3
MCM4	2.66	chr8
MDFI	3.88	chr6
MDFIC	-1.91	chr7
MDGA1	6.48	chr6
MDGA2	3.82	chr14
MDK	2.89	chr11
MDM1	-1.77	chr12
MDM4	2.04	chr1		TF		Onco
ME1	2.91	chr6
MED15	1.87	chr22
MED20	-1.91	chr6
MED21	-1.98	chr12
MED25	1.54	chr19
MEF2BNB	2.21	chr19
MEF2C-AS1	-2.57	chr5
MEGF10	-25.19	chr5
MEGF11	1.57	chr15
MEIS1	-1.71	chr2		TF		Onco
MESDC2	-1.77	chr15
MESP1	2.37	chr15		TF
MESP2	-1.65	chr15		TF
MEST	-4.25	chr7
MET	2.23	chr7				Onco
METAP1D	1.62	chr2
METTL6	-1.7	chr3	tRNA methylation
MFAP2	-2.18	chr1
MFAP3L	-2.97	chr4
MFF	1.45	chr2
MFSD1	-1.73	chr3
MFSD2A	3.17	chr1			TSG
MFSD8	2	chr4
MGAT3	2.75	chr22
MGAT5B	1.91	chr17
MGC16025	2.63	chr2
MGC16275	-1.87	chr17
MGEA5	-1.72	chr10	Histone modification write
MGLL	3.73	chr3
MGST2	2.09	chr4
MIATNB	-1.77	chr22
MICALL2	3.14	chr7
MID1	-3.56	chrX
MINA	-2.16	chr3	Histone modification erase			Onco
MINOS1-NBL1	3.37	chr1
MIPEPP3	-3.45	chr13
MIR143HG	2.83	chr5
MIR181A2HG	-3.24	chr9
MIR3916	2.08	chr1
MIR4435-1HG	4.51	chr2
MIR503HG	-1.66	chrX
MIR99AHG	-2.41	chr21				Onco
MIRLET7BHG	2.16	chr22
MITF	-1.78	chr3		TF		Onco
MKRN2	-2.47	chr3
MLF1	-3.11	chr3
MLH1	-1.5	chr3			TSG
MLIP	-6.42	chr6
MMACHC	-2.41	chr1	demethylation
MMP1	2.74	chr11
MMP11	2.19	chr22
MMP14	1.86	chr14
MMP2	5.13	chr16
MORC2	2.36	chr22
MORF4L1	-1.5	chr15	histone acetylation
MORF4L2-AS1	-2.05	chrX
MORN3	1.97	chr12
MOS	-1.92	chr8				Onco
MOSPD2	1.72	chrX
MPDU1	1.91	chr17
MPEG1	2.52	chr11
MPHOSPH6	-1.77	chr16
[truncated: 1,541 more rows]

## Sheet: Additional file 2 Table 3
Table 3. Complete list of deregulated signaling pathways in high-risk uveal melanoma tumors
ID	Description	p-value	adj. p-value	geneID	Count
hsa05171	Coronavirus disease - COVID-19	1.35841E-22	4.38765E-20	MAPK12/RPL21/RPL37A/RPL22/RPL3/RPL35/RPS7/RPL11/RPL29/RPS25/VWF/RPS29/RPS12/RPL23A/RPL15/EGFR/RPL34/RPL39/RPS3/RPL18/RPL5/RPS23/MMP1/UBA52/RPL38/C1QC/IFIH1/C4B/MAPK1/RPL13A/RPS9/RPL41/RPL6/RPL36AL/RPS28/RPS21/C2/PLCG1/RPS3A/PIK3R3/NRP1/C1R/RPLP0/RPS19/RPS24/RPL10L/RPL17/RPL37/RPL35A/C8G/RPS15A/RPS14/CFB/RPL36A/RPL8/NFKBIB/RPL13/RPS13/RPS6/RPS10/RPL36/RPL3L/RPL31/RPS5/RPL32/RPS17/PRKCA/C1QB/PIK3CA…	80
hsa03010	Ribosome	2.74693E-20	4.43629E-18	RPL21/RPL37A/RPL22/RPL3/RPL35/RPS7/RPL11/RPL29/RPS25/RPS29/RPS12/RPL23A/RPL15/RPL34/RPL39/RPS3/RPL18/RPL5/RPS23/UBA52/RPL38/RPL13A/RPS9/RPL41/RPL6/RPL36AL/RPS28/RPS21/MRPL19/RPS3A/RPLP0/RPS19/RPS24/RPL10L/RPL17/RPL37/RPL35A/RPS15A/RPS14/RPL36A/RPL8/RPL13/RPS13/RPS6/RPS10/RPL36/RPL3L/RPL31/RPS5/RPL32/RPS17/RPL22L1/RPS18/RPL23/RPS4X/RPS8/RPL26/RPL24/RSL24D1/RPL4/RPL10A	61
hsa05205	Proteoglycans in cancer	0.00000238276	0.000256543	MAPK12/CTNNB1/RAF1/CASP3/PLAU/EGFR/COL1A2/NRAS/FZD6/PLCE1/CAV1/GPC1/FZD7/SMAD2/MAPK1/ITPR2/ITGA5/FGFR1/HPSE/FLNC/RDX/PPP1R12B/TIMP3/MET/PLCG1/ACTB/TWIST1/PIK3R3/MYC/PRKACB/NUDT16L1/VAV2/IQGAP1/CTSL/ERBB3/PPP1CC/WNT3/FZD3/RPS6/SOS2/PRKCA/PIK3CA/TWIST2/FZD4/KDR	45
hsa05225	Hepatocellular carcinoma	0.0000417762	0.003373428	BAX/GADD45G/MGST2/CTNNB1/GSTT2/RAF1/EGFR/GSTM3/NRAS/SHC1/FZD6/FZD7/SMAD2/MAPK1/GSTA3/MET/PLCG1/ACTB/GSTM2/PIK3R3/PBRM1/MYC/GSTA5/BAD/E2F3/WNT3/FZD3/NQO1/GSTT2B/ACTL6A/SOS2/PRKCA/PIK3CA/TGFB3/LEF1/FZD4	36
hsa01521	EGFR tyrosine kinase inhibitor resistance	0.0000693335	0.004478946	BAX/RAF1/EGFR/NRAS/SHC1/MAPK1/FGFR2/FOXO3/MET/PLCG1/PIK3R3/FGFR3/BAD/ERBB3/RPS6/PDGFD/EIF4E2/SOS2/PRKCA/PIK3CA/KDR	21
hsa05145	Toxoplasmosis	0.000313961	0.014492992	MAPK12/HLA-DMA/HLA-DRB1/CASP3/HSPA1A/HLA-DOA/LAMA5/LAMA4/ITGA6/LAMC1/HLA-DQB1/MAPK1/HSPA1L/GNAI3/LY96/BAD/HLA-DRB5/GNAI1/NFKBIB/LAMB2/MAP2K3/CD40/TGFB3/CIITA/SOCS1	25
hsa05213	Endometrial cancer	0.00031409	0.014492992	BAX/GADD45G/CTNNB1/RAF1/EGFR/NRAS/MAPK1/MLH1/CDH1/FOXO3/PIK3R3/MYC/BAD/SOS2/PIK3CA/LEF1	16
hsa04919	Thyroid hormone signaling pathway	0.000451777	0.017130974	CTNNB1/RAF1/RCAN2/NRAS/NOTCH2/PLCE1/MAPK1/ATP1B1/SLC16A10/NOTCH3/MYH7/PLCG1/ACTB/PIK3R3/ATP2A2/MYC/PRKACB/KAT2A/BAD/PLCB2/PLCD1/GATA4/PRKCA/PIK3CA/SLC16A2/PLCD4	26
hsa05416	Viral myocarditis	0.000477334	0.017130974	SGCD/HLA-DMA/HLA-DRB1/CASP3/EIF4G3/ICAM1/HLA-DOA/HLA-DQB1/CAV1/DMD/CXADR/MYH7/ACTB/HLA-DRB5/ABL2/CD40	16
hsa04510	Focal adhesion	0.000821294	0.026527794	CTNNB1/RAF1/LAMA5/VWF/SPP1/EGFR/ACTN1/LAMA4/COL1A2/ITGA6/LAMC1/SHC1/CAV1/PARVA/MAPK1/ITGA5/COL6A1/FLNC/PPP1R12B/TLN2/THBS2/MET/ACTB/PIK3R3/TNR/VAV2/BAD/COL9A3/PPP1CC/ITGA4/LAMB2/PDGFD/SOS2/PRKCA/ITGA7/PIK3CA/KDR	37
hsa04916	Melanogenesis	0.000998531	0.029320508	CTNNB1/RAF1/MITF/EDNRB/ADCY1/NRAS/FZD6/FZD7/MAPK1/CREB3L4/GNAI3/MC1R/PRKACB/POMC/GNAI1/WNT3/PLCB2/FZD3/KIT/PRKCA/LEF1/FZD4	22
hsa05215	Prostate cancer	0.00139896	0.03582938	CTNNB1/RAF1/PLAT/CDK2/PLAU/EGFR/ZEB1/NRAS/MAPK1/CREB3L4/FGFR1/FGFR2/PIK3R3/BAD/E2F3/PDGFD/HSP90AB1/AR/SOS2/PIK3CA/LEF1	21
hsa05223	Non-small cell lung cancer	0.001442049	0.03582938	BAX/GADD45G/RAF1/EGFR/RARB/NRAS/ALK/MAPK1/FOXO3/MET/PLCG1/PIK3R3/BAD/E2F3/SOS2/PRKCA/PIK3CA	17
hsa01524	Platinum drug resistance	0.001694428	0.03909288	BAX/MGST2/GSTT2/CASP3/MAP3K5/BIRC5/GSTM3/TOP2B/MAPK1/MLH1/GSTA3/GSTM2/PIK3R3/GSTA5/BAD/GSTT2B/PIK3CA	17
hsa04360	Axon guidance	0.001992074	0.042895991	NGEF/PLXNB3/RAF1/NTNG1/CXCL12/SRGAP2/NRAS/MAPK1/RYK/SSH1/SEMA3B/GNAI3/PLXNB1/EPHA4/MET/PLCG1/PIK3R3/NRP1/PLXNA3/NTN1/GNAI1/FZD3/CFL2/EFNB1/SRGAP3/NFATC4/NTNG2/PRKCA/PIK3CA/EPHB4/DPYSL2/TRPC3/SRGAP1	33
hsa05207	Chemical carcinogenesis - receptor activation	0.00221926	0.044801301	MGST2/GSTT2/RAF1/BIRC5/EGFR/GSTM3/ADCY1/NRAS/NOTCH2/CYP2B6/MAPK1/CREB3L4/GSTA3/GNAI3/KPNA4/GSTM2/PIK3R3/MYC/PRKACB/RPS6KA2/GSTA5/BAD/GNAI1/RPS6KA3/ADRB2/GSTT2B/JAG1/HSP90AB1/CHRNB2/EPHX1/AR/SOS2/PRKCA/CDC25A/PIK3CA/EPHX2/DLL1	37
hsa04540	Gap junction	0.002395357	0.045511775	RAF1/TUBA8/EGFR/ADCY1/NRAS/MAPK1/ITPR2/LPAR1/GNAI3/PRKACB/GUCY1A2/GNAI1/PLCB2/PDGFD/TUBB4A/TUBB3/SOS2/PRKCA/MAP2K5	19
hsa04520	Adherens junction	0.003269362	0.058666886	CTNNB1/PTPRM/EGFR/ACTN1/WASF3/MAPK1/FGFR1/CDH1/SSX2IP/CSNK2A2/MET/ACTB/BAIAP2/IQGAP1/SNAI2/LEF1	16
hsa05210	Colorectal cancer	0.00438059	0.074470036	BAX/GADD45G/CTNNB1/RAF1/CASP3/BIRC5/EGFR/NRAS/SMAD2/MAPK1/MLH1/PIK3R3/MYC/BAD/SOS2/PIK3CA/TGFB3/LEF1	18
hsa05226	Gastric cancer	0.004941241	0.07980104	BAX/GADD45G/CTNNB1/RAF1/CDK2/EGFR/RARB/NRAS/SHC1/FZD6/FZD7/SMAD2/MAPK1/MLH1/CDH1/FGFR2/MET/PIK3R3/MYC/E2F3/WNT3/FZD3/SOS2/PIK3CA/TGFB3/LEF1/FZD4	27
hsa05133	Pertussis	0.006607552	0.099041754	MAPK12/CASP3/C1QC/C4B/MAPK1/ITGA5/GNAI3/C2/C1R/IRF1/LY96/GNAI1/CFL2/TICAM1/C1QB/C1S	16
hsa04611	Platelet activation	0.006807168	0.099041754	MAPK12/GP1BB/VWF/COL1A2/ADCY1/PRKCI/RASGRP2/MAPK1/ITPR2/GNAI3/TLN2/ACTB/PIK3R3/TBXAS1/PRKACB/GUCY1A2/GNAI1/PPP1CC/PLCB2/TBXA2R/PLA2G4C/PIK3CA/STIM1	23
hsa05230	Central carbon metabolism in cancer	0.00709876	0.099041754	RAF1/EGFR/NRAS/MAPK1/FGFR1/LDHB/FGFR2/MET/PIK3R3/MYC/FGFR3/KIT/IDH2/PIK3CA/SLC7A5	15
hsa05418	Fluid shear stress and atherosclerosis	0.00735914	0.099041754	MAPK12/MGST2/CTNNB1/GSTT2/PLAT/MAP3K5/TRPV4/ICAM1/GSTM3/CAV1/PECAM1/GPC1/GSTA3/ACTB/GSTM2/PIK3R3/GSTA5/ASS1/CTSL/NQO1/GSTT2B/HSP90AB1/PIK3CA/MAP2K5/KDR	25
hsa01522	Endocrine resistance	0.008237909	0.103584294	BAX/MAPK12/RAF1/EGFR/ADCY1/NRAS/NOTCH2/SHC1/GPER1/MAPK1/NOTCH3/PIK3R3/PRKACB/BAD/E2F3/JAG1/SOS2/PIK3CA/DLL1	19
hsa04935	Growth hormone synthesis, secretion and action	0.008338055	0.103584294	MAPK12/RAF1/ADCY1/NRAS/SHC1/GHR/MAPK1/ITPR2/CREB3L4/GNAI3/PLCG1/PIK3R3/PRKACB/GNAI1/SOCS2/PLCB2/MAP2K3/SOS2/PRKCA/PIK3CA/GHRL/SOCS1	22
hsa05218	Melanoma	0.009264765	0.110834038	BAX/GADD45G/RAF1/MITF/EGFR/NRAS/MAPK1/FGFR1/CDH1/MET/PIK3R3/BAD/E2F3/PDGFD/PIK3CA	15
hsa05219	Bladder cancer	0.010468354	0.118115116	RAF1/EGFR/NRAS/MMP1/MAPK1/CDH1/MYC/FGFR3/E2F3/DAPK2	10
hsa04015	Rap1 signaling pathway	0.010658668	0.118115116	MAPK12/CTNNB1/RAF1/EGFR/ADCY1/NRAS/PLCE1/PRKCI/RASGRP2/MAPK1/FGFR1/LPAR1/CDH1/GNAI3/TLN2/FGFR2/SIPA1/MET/PLCG1/ACTB/PIK3R3/SIPA1L1/FGFR3/VAV2/GNAI1/PLCB2/LAT/KIT/PDGFD/MAP2K3/PRKCA/PIK3CA/RAP1GAP/KDR	34
hsa04810	Regulation of actin cytoskeleton	0.010970444	0.118115116	RAF1/CXCL12/EGFR/ACTN1/ITGA6/NRAS/ITGAX/DIAPH3/BRK1/MAPK1/SSH1/ITGA5/ARPC4/FGFR1/LPAR1/RDX/PPP1R12B/FGFR2/ACTB/PIK3R3/BAIAP2/GNG12/FGFR3/VAV2/IQGAP1/PPP1CC/ITGA4/CFL2/PDGFD/SOS2/SPATA13/ITGA7/PIK3CA/MOS/ARHGEF7	35
hsa05214	Glioma	0.01345829	0.140226701	BAX/GADD45G/RAF1/CAMK1/EGFR/CAMK1D/NRAS/SHC1/MAPK1/PLCG1/PIK3R3/E2F3/SOS2/PRKCA/PIK3CA	15
hsa05224	Breast cancer	0.014733172	0.14778364	BAX/GADD45G/CTNNB1/RAF1/EGFR/NRAS/NOTCH2/SHC1/FZD6/FZD7/MAPK1/NOTCH3/FGFR1/PIK3R3/MYC/E2F3/WNT3/FZD3/KIT/JAG1/SOS2/PIK3CA/LEF1/FZD4/DLL1	25
hsa05216	Thyroid cancer	0.015098638	0.14778364	BAX/GADD45G/CTNNB1/NRAS/MAPK1/CDH1/TPR/MYC/LEF1	9
hsa04010	MAPK signaling pathway	0.016074523	0.149853917	GADD45G/MAPK12/MAPKAPK3/PPM1B/RAF1/CASP3/HSPA1A/CDC25B/MAP3K5/MAP3K13/EGFR/NRAS/DUSP4/MAP3K8/MAPK8IP3/RASGRP2/MAPK1/HSPA1L/FGFR1/FLNC/DDIT3/FGFR2/MET/MYC/GNG12/PRKACB/RPS6KA2/FGFR3/ERBB3/ECSIT/RPS6KA3/TAOK2/MAP3K12/PLA2G4C/KIT/PDGFD/MAP2K3/SOS2/PRKCA/TGFB3/MAPT/MAP2K5/STMN1/KDR	44
hsa00532	Glycosaminoglycan biosynthesis - chondroitin sulfate / dermatan sulfate	0.016305619	0.149853917	CHSY1/CHST7/CHSY3/CSGALNACT1/XYLT1/DSE	6
hsa04150	mTOR signaling pathway	0.016701985	0.149853917	NPRL2/RAF1/NRAS/FLCN/FZD6/FZD7/MAPK1/STRADB/ULK2/PIK3R3/RPS6KA2/RPS6KA3/WNT3/FZD3/GRB10/LPIN1/RPS6/CAB39L/PRR5L/LAMTOR2/EIF4E2/SOS2/PRKCA/PIK3CA/FZD4/SLC7A5	26
hsa04514	Cell adhesion molecules	0.017285023	0.150893582	HLA-DMA/HLA-DRB1/PTPRM/ICAM1/NTNG1/HLA-DOA/F11R/ITGA6/HLA-DQB1/CLDN14/CLDN5/PECAM1/CDH1/CADM1/SIGLEC1/ALCAM/HLA-DRB5/ITGA4/CD276/CD40/CLDN15/NTNG2/CD8B/CDH4/NCAM2	25
hsa00270	Cysteine and methionine metabolism	0.018765523	0.153606392	MAT2A/DNMT1/DNMT3A/LDHB/MPST/BCAT1/GSS/AHCYL2/CTH/PHGDH/CDO1	11
hsa04658	Th1 and Th2 cell differentiation	0.019035599	0.153606392	MAPK12/HLA-DMA/HLA-DRB1/HLA-DOA/NOTCH2/HLA-DQB1/MAPK1/NOTCH3/IL2RB/MAML3/PLCG1/HLA-DRB5/IL12RB2/NFKBIB/LAT/JAG1/DLL1	17
hsa04550	Signaling pathways regulating pluripotency of stem cells	0.01934072	0.153606392	MAPK12/CTNNB1/RAF1/DLX5/ONECUT1/NRAS/FZD6/FZD7/BMI1/SMAD2/MAPK1/JARID2/FGFR1/FGFR2/PIK3R3/MYC/MEIS1/FGFR3/SETDB1/WNT3/FZD3/PIK3CA/FZD4/ID2	24
hsa00480	Glutathione metabolism	0.019857205	0.153606392	MGST2/GSTT2/GSTM3/RRM2B/GGT1/CHAC1/GSTA3/GSTM2/GSTA5/GSS/GSTT2B/IDH2	12
hsa04670	Leukocyte transendothelial migration	0.019973587	0.153606392	MAPK12/CTNNB1/ICAM1/F11R/CXCL12/ACTN1/CLDN14/CLDN5/PECAM1/GNAI3/SIPA1/PLCG1/ACTB/PIK3R3/VAV2/GNAI1/ITGA4/CLDN15/PRKCA/PIK3CA	20
hsa04926	Relaxin signaling pathway	0.020621518	0.154901173	MAPK12/RAF1/EDNRB/EGFR/COL1A2/ADCY1/NRAS/SHC1/MMP1/SMAD2/MAPK1/CREB3L4/GNAI3/PIK3R3/GNG12/PRKACB/GNAI1/PLCB2/GNB4/SOS2/PRKCA/PIK3CA	22
hsa04370	VEGF signaling pathway	0.022553544	0.165563516	MAPK12/MAPKAPK3/RAF1/NRAS/MAPK1/PLCG1/PIK3R3/BAD/PLA2G4C/PRKCA/PIK3CA/KDR	12
hsa04115	p53 signaling pathway	0.023481774	0.167962087	BAX/GADD45G/CCNG2/CHEK2/CASP3/CDK2/RRM2B/ATR/SHISA5/STEAP3/MDM4/GTSE1/RCHY1/CD82	14
hsa05208	Chemical carcinogenesis - reactive oxygen species	0.024771161	0.167962087	MAPK12/MGST2/CAT/SDHA/GSTT2/RAF1/MAP3K5/EGFR/GSTM3/NRAS/VDAC2/MAPK1/ATP6/GSTA3/FOXO3/MET/UQCRC1/COX6A2/NDUFB4/GSTM2/PIK3R3/NDUFV2/GSTA5/BAD/ABL2/NQO1/GSTT2B/NDUFB5/EPHX1/SOS2/PIK3CA/ND3/EPHX2/UQCRH	34
hsa05146	Amoebiasis	0.024982596	0.167962087	CASP3/LAMA5/ACTN1/LAMA4/COL1A2/ADCY1/LAMC1/RAB7B/PIK3R3/PRKACB/C8G/PLCB2/LAMB2/RAB7A/PRKCA/PIK3CA/TGFB3/SERPINB6	18
hsa04371	Apelin signaling pathway	0.025292653	0.167962087	RAF1/PLAT/SPP1/ADCY1/NRAS/SMAD2/MAPK1/ITPR2/RYR1/NOTCH3/TFAM/CDH1/HDAC4/GNAI3/GNG12/PRKACB/GNAI1/PLCB2/PIK3R4/RPS6/SLC8A1/JAG1/GNB4	23
hsa04512	ECM-receptor interaction	0.025869372	0.167962087	GP1BB/LAMA5/VWF/SPP1/LAMA4/COL1A2/ITGA6/LAMC1/ITGA5/COL6A1/THBS2/TNR/COL9A3/ITGA4/LAMB2/ITGA7	16
hsa05221	Acute myeloid leukemia	0.026000323	0.167962087	RAF1/NRAS/MAPK1/RUNX1T1/PIK3R3/MYC/BAD/PML/KIT/RUNX1/SOS2/PIK3CA/LEF1	13
hsa04664	Fc epsilon RI signaling pathway	0.029075823	0.184146879	MAPK12/RAF1/NRAS/MAPK1/PLCG1/PIK3R3/VAV2/PLA2G4C/LAT/MAP2K3/SOS2/PRKCA/PIK3CA	13
hsa04936	Alcoholic liver disease	0.031616247	0.196385533	MAPK12/CTNNB1/CASP3/MAP3K5/ACADVL/ALDH3A2/TAB3/CPT1C/ACACB/C1QC/C4B/TRA2B/TRA2A/FOXO3/C2/LY96/LPIN1/MAP2K3/SCD5/TICAM1/C1QB/ADH5/LEF1	23
hsa05220	Chronic myeloid leukemia	0.032249518	0.196539513	BAX/GADD45G/RAF1/NRAS/SHC1/MAPK1/PIK3R3/MYC/BAD/E2F3/RUNX1/SOS2/PIK3CA/TGFB3	14
hsa04750	Inflammatory mediator regulation of TRP channels	0.033442431	0.200035282	MAPK12/TRPV4/ADCY1/ITPR2/TRPV2/PLCG1/PIK3R3/PRKACB/ASIC1/PPP1CC/PLCB2/PRKCH/PLA2G4C/MAP2K3/CYP2J2/PRKCA/PIK3CA	17
hsa04672	Intestinal immune network for IgA production	0.034845736	0.200825079	HLA-DMA/HLA-DRB1/HLA-DOA/CXCL12/HLA-DQB1/LTBR/HLA-DRB5/ITGA4/IL15RA/CD40	10
hsa04928	Parathyroid hormone synthesis, secretion and action	0.03533858	0.200825079	SLC9A3R1/RAF1/EGFR/ADCY1/PDE4A/MAPK1/PDE4B/ITPR2/CREB3L4/FGFR1/MAFB/GNAI3/MMP14/NACA/PRKACB/GNAI1/PLCB2/PRKCA	18
hsa04210	Apoptosis	0.03543972	0.200825079	BAX/GADD45G/RAF1/CTSK/CASP3/MAP3K5/BIRC5/DFFA/TUBA8/NRAS/HRK/MAPK1/ITPR2/DDIT3/ACTB/PIK3R3/PARP2/BAD/CTSL/CASP10/PIK3CA/PTPN13	22
hsa04022	cGMP-PKG signaling pathway	0.03634319	0.201329588	RAF1/EDNRB/ADCY1/VDAC2/MAPK1/ITPR2/ATP1B1/ADRA2C/CREB3L4/GNAI3/KCNMB1/MYH7/PDE3A/ATP2A2/BAD/GUCY1A2/GNAI1/PPP1CC/PLCB2/ADRB2/KCNMB4/SLC8A1/GATA4/NFATC4/ADRA2A/EDNRA	26
hsa05166	Human T-cell leukemia virus 1 infection	0.036775374	0.201329588	BAX/CHEK2/HLA-DMA/HLA-DRB1/CDK2/ICAM1/HLA-DOA/ADCY1/NRAS/VDAC2/HLA-DQB1/ATR/LTBR/SMAD2/MAPK1/B2M/CREB3L4/IL2RB/TLN2/PIK3R3/NRP1/MYC/PRKACB/KAT2A/HLA-DRB5/E2F3/IL15RA/CD40/NFATC4/PIK3CA/TGFB3/TRRAP/MAD1L1	33
hsa04612	Antigen processing and presentation	0.039282751	0.210117961	HLA-DMA/HLA-DRB1/HSPA1A/HLA-DOA/HLA-DQB1/B2M/HSPA1L/TAP1/HLA-DRB5/CTSL/HSP90AB1/HSPA5/CD8B/CIITA	14
hsa04933	AGE-RAGE signaling pathway in diabetic complications	0.03968172	0.210117961	BAX/MAPK12/CASP3/ICAM1/COL1A2/NRAS/PLCE1/SMAD2/MAPK1/PLCG1/PIK3R3/PLCB2/PLCD1/PRKCA/PIK3CA/TGFB3/PLCD4	17
hsa03018	RNA degradation	0.043181457	0.224961464	EXOSC4/LSM2/DHX36/ZCCHC7/LSM3/LSM5/CNOT6L/BTG1/CNOT10/DCP1A/XRN1/DCP2/MPHOSPH6/HSPD1	14
hsa04914	Progesterone-mediated oocyte maturation	0.046722299	0.239544485	MAPK12/RAF1/CDC25B/CDK2/ADCY1/MAPK1/GNAI3/PIK3R3/PRKACB/RPS6KA2/GNAI1/RPS6KA3/HSP90AB1/CDC25A/PIK3CA/MOS/MAD1L1	17

## Sheet: Additional file 2 Table 4
Table 4. Complete list of differentially methylated probes in high-risk tissues
Probe	Low-risk AVG	High-risk AVG	Delta beta	p-value	adj. p-value	Chr.	MAPINFO	Gene Name	Feature	CGI	Feat.cgi
cg07546654	0.882760533606088	0.0990419989203301	-0.783718534685758	8.66532808587197e-20	6.4443351748383e-14	11	1320546	TOLLIP	Body	shelf	Body-shelf
cg09566995	0.881007226835392	0.0882002037533695	-0.792807023082023	1.59891421976281e-17	5.94549856961921e-12	11	1320634	TOLLIP	Body	shelf	Body-shelf
cg23240927	0.851269094105118	0.11065642486093	-0.740612669244188	1.83770762591328e-16	4.55562819910234e-11	11	1320497	TOLLIP	Body	shelf	Body-shelf
cg24835159	0.179348617054824	0.900490412374098	0.721141795319274	5.79574309513259e-16	1.07756194347634e-10	17	56494554	RNF43	5'UTR	opensea	5'UTR-opensea
cg01356829	0.100808607022737	0.840363811190587	0.739555204167849	1.34010987907477e-15	1.31776242739665e-10	1	67772896	IL12RB2	TSS200	shore	TSS200-shore
cg22457517	0.828573925447632	0.241492967563418	-0.587080957884214	1.34554976958252e-15	1.31776242739665e-10	7	30199407	MTURN	3'UTR	opensea	3'UTR-opensea
cg14550227	0.865003614285509	0.211513384822718	-0.653490229462791	1.37620094973707e-15	1.31776242739665e-10	4	31362621		IGR	opensea	IGR-opensea
cg08473858	0.790986304900788	0.186898760908191	-0.604087543992598	1.41753567594827e-15	1.31776242739665e-10	11	118476352	PHLDB1	TSS1500	shore	TSS1500-shore
cg07749103	0.273028202079166	0.888439119474337	0.615410917395171	1.84597662751292e-15	1.52537561118704e-10	5	124148633		IGR	opensea	IGR-opensea
cg19745415	0.117840348195182	0.8801964242534	0.762356076058218	6.55263252774587e-15	4.47650133938346e-10	1	67772986	IL12RB2	TSS200	shore	TSS200-shore
cg14981637	0.232353012289258	0.913575962587081	0.681222950297824	6.84652499897981e-15	4.47650133938346e-10	1	95287127	SLC44A3	5'UTR	shore	5'UTR-shore
cg13110775	0.838154148512778	0.105701129910062	-0.732453018602716	7.284157825111e-15	4.47650133938346e-10	5	32028055	PDZD2	Body	opensea	Body-opensea
cg01811202	0.779526195954982	0.123717807661595	-0.655808388293387	8.07596446301058e-15	4.47650133938346e-10	1	232659895		IGR	opensea	IGR-opensea
cg13207960	0.21582295382834	0.867781079960117	0.651958126131777	8.62939133105322e-15	4.47650133938346e-10	14	35855812		IGR	opensea	IGR-opensea
cg07252283	0.192923716645096	0.887609778725305	0.694686062080209	9.02894210113218e-15	4.47650133938346e-10	17	56491212	RNF43	Body	opensea	Body-opensea
cg21398469	0.178602459139875	0.848266759295799	0.669664300155924	1.30788266214539e-14	5.96253369176724e-10	4	78077358	CCNG2	TSS1500	shore	TSS1500-shore
cg01021702	0.256535091787354	0.846367586227195	0.589832494439841	1.36297113267378e-14	5.96253369176724e-10	3	152018680	MBNL1	Body	opensea	Body-opensea
cg08630533	0.866000752494855	0.211991271423864	-0.654009481070991	1.48273913789008e-14	6.03231187736669e-10	20	55340857		IGR	opensea	IGR-opensea
cg17951921	0.703764384442148	0.0809791508180581	-0.62278523362409	1.54114775565647e-14	6.03231187736669e-10	10	24912016	ARHGAP21	Body	opensea	Body-opensea
cg17205313	0.0751112836803049	0.60482566632017	0.529714382639866	1.69224022166491e-14	6.29252757465209e-10	18	21572748	TTC39C	5'UTR	opensea	5'UTR-opensea
cg12493107	0.2898211854319	0.749877694276112	0.460056508844212	2.05808547257668e-14	7.11429597394847e-10	20	23344079	GZF1	TSS1500	shore	TSS1500-shore
cg05864401	0.151347994434461	0.901124204253389	0.749776209818929	2.10456091267442e-14	7.11429597394847e-10	8	135850231	NCRNA00250	TSS200	opensea	TSS200-opensea
cg20278767	0.149304720666545	0.680531826017014	0.531227105350469	2.37460527126169e-14	7.678151927805e-10	16	57857954		IGR	opensea	IGR-opensea
cg02767912	0.248056182338711	0.86577158698696	0.617715404648249	5.23969687065268e-14	1.60593339054842e-09	1	22781214	ZBTB40	5'UTR	shelf	5'UTR-shelf
cg15817130	0.837453308465596	0.237943856454816	-0.59950945201078	5.70413044644041e-14	1.60593339054842e-09	5	16742179	MYO10	Body	opensea	Body-opensea
cg23151649	0.291290808761628	0.878902511973867	0.587611703212239	5.93621872783407e-14	1.60593339054842e-09	7	151393469	PRKAG2	Body	opensea	Body-opensea
cg21093052	0.928566009235047	0.294433979001938	-0.634132030233109	6.05661478230921e-14	1.60593339054842e-09	6	38048627	ZFAND3	Body	opensea	Body-opensea
cg16587265	0.147837316385061	0.739683696508614	0.591846380123554	6.17884962002133e-14	1.60593339054842e-09	8	145728203	GPT	TSS1500	shore	TSS1500-shore
cg01174811	0.220784733289492	0.89143122629036	0.670646493000867	6.26227905179889e-14	1.60593339054842e-09	5	58882939	PDE4D	Body	opensea	Body-opensea
cg22223182	0.158729801304103	0.735909133178049	0.577179331873946	6.99077580261142e-14	1.7016801270983e-09	17	56494544	RNF43	5'UTR	opensea	5'UTR-opensea
cg26782231	0.193358081786089	0.830932949988352	0.637574868202262	7.09327032428039e-14	1.7016801270983e-09	8	38006045	STAR	Body	opensea	Body-opensea
cg15393702	0.868606152129216	0.294946934002055	-0.573659218127161	7.50583320277368e-14	1.74438378319911e-09	18	21243529	ANKRD29	TSS1500	shore	TSS1500-shore
cg03354908	0.752787573189702	0.0800342634918698	-0.672753309697832	8.31833968521672e-14	1.82648183136554e-09	18	21243559	ANKRD29	TSS1500	shore	TSS1500-shore
cg20350654	0.153758304589189	0.887911914366494	0.734153609777305	8.35028241078677e-14	1.82648183136554e-09	3	42791300	CCDC13	Body	opensea	Body-opensea
cg25361961	0.134554761698016	0.827747364843079	0.693192603145063	8.77559547770257e-14	1.86466861485817e-09	19	58070048		IGR	shore	IGR-shore
cg21691367	0.847917734670859	0.208600959152412	-0.639316775518448	9.58928056897647e-14	1.98096423469535e-09	6	151325642	MTHFD1L	Body	opensea	Body-opensea
cg20092396	0.159337868532859	0.855948506027605	0.696610637494746	1.05966246468043e-13	2.12989864238681e-09	5	148960504	ARHGEF37	TSS1500	shore	TSS1500-shore
cg15341698	0.968611174649614	0.311208584643559	-0.657402590006055	1.21287089590755e-13	2.32449450554244e-09	21	45191945		IGR	shelf	IGR-shelf
cg17507608	0.15701181986674	0.715672971510097	0.558661151643357	1.21898965857042e-13	2.32449450554244e-09	1	68113012		IGR	opensea	IGR-opensea
cg05338847	0.754643435565488	0.111805403135022	-0.642838032430466	1.28094195780036e-13	2.38156571620116e-09	10	123914355	TACC2	5'UTR	opensea	5'UTR-opensea
cg07134316	0.637864115755901	0.179062596653975	-0.458801519101927	1.36122285168763e-13	2.46664301546083e-09	12	57488112	NAB2	Body	opensea	Body-opensea
cg19099872	0.893213426089854	0.261930747087633	-0.631282679002221	1.39303645392656e-13	2.46664301546083e-09	1	232065213	DISC1-IT1	Body	opensea	Body-opensea
cg15613991	0.771987401366301	0.170504234504774	-0.601483166861527	1.44832642745875e-13	2.50490413369687e-09	7	5277080		IGR	opensea	IGR-opensea
cg16437904	0.893321180316018	0.481889577270361	-0.411431603045657	1.56940598920866e-13	2.57018491938868e-09	9	128235091	MAPKAP1	Body	opensea	Body-opensea
cg15143723	0.0767576736510443	0.699727181889469	0.622969508238425	1.59082935777483e-13	2.57018491938868e-09	4	152090172	SH3D19	Body	opensea	Body-opensea
cg09265054	0.336359232718206	0.886201192249175	0.549841959530969	1.60514966711324e-13	2.57018491938868e-09	8	145728138	GPT	TSS1500	shore	TSS1500-shore
cg11057061	0.157095401329369	0.885079198167712	0.727983796838343	1.6243107524522e-13	2.57018491938868e-09	8	135850262	NCRNA00250	TSS200	opensea	TSS200-opensea
cg16540393	0.0767403356727428	0.741574956204372	0.664834620531629	1.68496301265961e-13	2.61061148502261e-09	19	37340210	ZNF345	TSS1500	shore	TSS1500-shore
cg03760308	0.223135446707155	0.867392823632689	0.644257376925534	1.72527016269668e-13	2.6109804930488e-09	6	76310551	SENP6	TSS1500	shore	TSS1500-shore
cg25157172	0.850901325550938	0.118661668646166	-0.732239656904772	1.75541789682342e-13	2.6109804930488e-09	2	231988403	HTR2B	Body	opensea	Body-opensea
cg14289863	0.137218969095876	0.842015300793637	0.704796331697761	1.81853165114762e-13	2.65178494045175e-09	9	72872391	SMC5	TSS1500	shore	TSS1500-shore
cg08742578	0.568928999068293	0.935387179322206	0.366458180253913	1.8541656613691e-13	2.65178494045175e-09	2	138721303	HNMT	TSS1500	opensea	TSS1500-opensea
cg13112511	0.214860858961952	0.929889904803347	0.715029045841395	2.03402593528455e-13	2.85412984125214e-09	5	58882753	PDE4D	Body	opensea	Body-opensea
cg03437140	0.901793979189961	0.333502754112475	-0.568291225077486	2.17696225926408e-13	2.99812854910486e-09	16	87759575	KLHDC4	Body	opensea	Body-opensea
cg14128579	0.797954175834961	0.12683516806276	-0.671119007772201	2.28062298924073e-13	3.08378376748076e-09	2	12843137		IGR	opensea	IGR-opensea
cg19548859	0.886802347380498	0.185195868978303	-0.701606478402194	2.98759852405298e-13	3.94362785745206e-09	10	11239482	CUGBP2	Body	opensea	Body-opensea
cg06477289	0.152709419172273	0.745373534162635	0.592664114990361	3.02257907675177e-13	3.94362785745206e-09	2	191400034	NEMP2	TSS1500	shore	TSS1500-shore
cg16854826	0.733586831443826	0.377662820485307	-0.355924010958519	3.56485330427362e-13	4.57095324752045e-09	10	80889523	ZMIZ1	5'UTR	opensea	5'UTR-opensea
cg17502447	0.239132226712141	0.868026451551586	0.628894224839445	4.1559957791839e-13	5.23861154747938e-09	1	17339625	ATP13A2	TSS1500	shore	TSS1500-shore
cg09281220	0.0866073879532824	0.667477812631059	0.580870424677776	4.52465512072749e-13	5.60065357075689e-09	2	220460085		IGR	shelf	IGR-shelf
cg27398051	0.189852051481097	0.950076679467741	0.760224627986644	4.59383545629333e-13	5.60065357075689e-09	19	50981495	EMC10	Body	shore	Body-shore
cg01233392	0.151196526016189	0.761722625182889	0.6105260991667	4.6762337438807e-13	5.60915746040988e-09	1	85665444	SYDE2	Body	shore	Body-shore
cg04837157	0.698908856717249	0.0857726481476036	-0.613136208569645	4.88432058856321e-13	5.76576213833294e-09	1	41405599		IGR	opensea	IGR-opensea
cg15776329	0.717794065905932	0.111740069094012	-0.60605399681192	5.25186563848052e-13	6.10276634439508e-09	8	121760617	SNTB1	Body	opensea	Body-opensea
cg00646761	0.404161387230681	0.957042368655103	0.552880981424423	5.42156246815432e-13	6.20303482317942e-09	5	148960425	ARHGEF37	TSS1500	shore	TSS1500-shore
cg11759022	0.172155671467418	0.840569632979691	0.668413961512274	5.99828359097295e-13	6.7589023035422e-09	19	50981340	EMC10	Body	shore	Body-shore
cg09132380	0.256098694850494	0.875541030625202	0.619442335774708	6.42376850418025e-13	7.11485274926775e-09	4	2141051	POLN	Body	opensea	Body-opensea
cg21590666	0.0449312563022791	0.708481592807676	0.663550336505397	6.63096771175404e-13	7.11485274926775e-09	12	85307435	SLC6A15	TSS1500	shore	TSS1500-shore
cg09371284	0.21669566493619	0.892152229162189	0.675456564225998	6.68770329443909e-13	7.11485274926775e-09	1	210540223	HHAT	Body	opensea	Body-opensea
cg09336982	0.625956424888212	0.173307030717164	-0.452649394171049	6.76102406555193e-13	7.11485274926775e-09	10	105212481	CALHM2	TSS1500	shore	TSS1500-shore
cg23115253	0.177855174037543	0.880692135209696	0.702836961172153	6.88486629715828e-13	7.11485274926775e-09	5	58882762	PDE4D	TSS1500	opensea	TSS1500-opensea
cg14476479	0.316115078457136	0.86503159447211	0.548916516014974	6.88819293400061e-13	7.11485274926775e-09	8	145728209	GPT	TSS1500	shore	TSS1500-shore
cg04689697	0.952909582690241	0.342470925431657	-0.610438657258584	7.15499879056509e-13	7.26497652641452e-09	17	15944637	NCOR1	Body	opensea	Body-opensea
cg06907033	0.332860928787835	0.940836317585524	0.607975388797689	7.39871596489293e-13	7.26497652641452e-09	1	54873990		IGR	shore	IGR-shore
cg17087916	0.145914907838812	0.806345502326864	0.660430594488052	7.4161181551596e-13	7.26497652641452e-09	11	60771862	CD6	Body	shelf	Body-shelf
cg14818621	0.263833681706929	0.756226968459144	0.492393286752215	7.42428607551922e-13	7.26497652641452e-09	17	75598365		IGR	opensea	IGR-opensea
cg26106055	0.822446863646694	0.135495954495154	-0.686950909151539	7.81360781850528e-13	7.52888703808305e-09	4	54062757	SCFD2	Body	opensea	Body-opensea
cg22367264	0.865481983740571	0.25651761126452	-0.608964372476051	7.89645698717315e-13	7.52888703808305e-09	12	80749665		IGR	opensea	IGR-opensea
cg23478302	0.754342317927075	0.201804400438507	-0.552537917488568	8.45716755401514e-13	7.93361399054205e-09	2	182321783	ITGA4	5'UTR	island	5'UTR-island
cg01904151	0.234527383708224	0.875672586818091	0.641145203109867	8.68950997671969e-13	7.93361399054205e-09	3	156446700		IGR	opensea	IGR-opensea
cg06035798	0.166522173384304	0.744363647954586	0.577841474570282	8.74272798203674e-13	7.93361399054205e-09	4	55899994		IGR	opensea	IGR-opensea
cg02617388	0.164733705041733	0.650422273030229	0.485688567988496	8.74765826746083e-13	7.93361399054205e-09	12	48216620		IGR	shelf	IGR-shelf
cg14266770	0.860505684750355	0.261279986740268	-0.599225698010087	9.12788904332309e-13	8.13288311183725e-09	9	136721183	VAV2	Body	opensea	Body-opensea
cg06269415	0.172474880223801	0.827598476455676	0.655123596231875	9.18609022813649e-13	8.13288311183725e-09	5	112602827	MCC	Body	opensea	Body-opensea
cg08291996	0.132275109616385	0.753688155324749	0.621413045708364	9.31139819145062e-13	8.14683805152506e-09	19	58791159	ZNF8	Body	shore	Body-shore
cg12402899	0.336697869993957	0.915992453493331	0.579294583499374	9.5304700052267e-13	8.24155151061285e-09	10	29566341		IGR	opensea	IGR-opensea
cg05656360	0.233096158131465	0.810958485139299	0.577862327007834	1.0003557813161e-12	8.55122519216709e-09	2	220460514		IGR	shore	IGR-shore
cg09892273	0.256774379669872	0.892114792576989	0.635340412907117	1.10504435931111e-12	9.28734836812690e-09	12	85307424	SLC6A15	TSS1500	shore	TSS1500-shore
cg13371407	0.201481858961124	0.937794857844472	0.736312998883348	1.11144668056574e-12	9.28734836812690e-09	19	50981337	C19orf63	Body	shore	Body-shore
cg00707881	0.145603949718375	0.796207686234378	0.650603736516003	1.1411934126373e-12	9.33550673791026e-09	14	77571003	KIAA1737	5'UTR	opensea	5'UTR-opensea
cg02026535	0.162789592090223	0.863058794511117	0.700269202420894	1.14231578818897e-12	9.33550673791026e-09	19	7580217	ZNF358	TSS1500	shore	TSS1500-shore
cg10229594	0.641199635848125	0.0440714114849812	-0.597128224363144	1.16898002704475e-12	9.34718567473699e-09	7	5277188		IGR	opensea	IGR-opensea
cg06645120	0.436347773206547	0.932471981116132	0.496124207909585	1.17626601459798e-12	9.34718567473699e-09	16	89888817		IGR	opensea	IGR-opensea
cg21651154	0.229419636557181	0.866892835487335	0.637473198930154	1.18145072614103e-12	9.34718567473699e-09	6	1132716		IGR	opensea	IGR-opensea
cg26823705	0.124523390884394	0.647262962940641	0.522739572056247	1.22247388720718e-12	9.56993736973562e-09	1	145435523	NBPF20	Body	opensea	Body-opensea
cg14689338	0.872287769974373	0.176740476410571	-0.695547293563802	1.23599073039577e-12	9.57496269030722e-09	5	16742054	MYO10	Body	opensea	Body-opensea
cg22203451	0.862090202719663	0.189569913278962	-0.672520289440702	1.2502063368004e-12	9.58524176317281e-09	2	231988509	HTR2B	5'UTR	opensea	5'UTR-opensea
cg21557473	0.643557284992439	0.151698772582954	-0.491858512409485	1.45558194434708e-12	1.10459657893405e-08	7	69289866	AUTS2	Body	opensea	Body-opensea
cg02636899	0.232857069136435	0.888912357568481	0.656055288432046	1.52251367059675e-12	1.14371842092266e-08	1	31847413	FABP3	TSS1500	opensea	TSS1500-opensea
cg25034155	0.700870089795367	0.220175323816145	-0.480694765979221	1.54868927976195e-12	1.15174782784473e-08	10	80945359	ZMIZ1	5'UTR	opensea	5'UTR-opensea
cg10562433	0.298041027987294	0.876592630307193	0.578551602319899	1.61090626737043e-12	1.18615653840916e-08	4	40194420	RHOH	TSS1500	opensea	TSS1500-opensea
cg10515232	0.822284474143818	0.167462590858668	-0.65482188328515	1.64975266998281e-12	1.20285084573025e-08	2	240062353	HDAC4	Body	shore	Body-shore
cg00515756	0.244262763112847	0.885157974811618	0.640895211698771	1.68566662673442e-12	1.2087689872003e-08	11	61464876	DAGLA	5'UTR	opensea	5'UTR-opensea
cg14863387	0.198688012656503	0.691998344106314	0.493310331449811	1.69037685854939e-12	1.2087689872003e-08	9	107691596	ABCA1	TSS1500	shore	TSS1500-shore
cg24754791	0.512240527951809	0.0928811158804759	-0.419359412071333	1.77347482146601e-12	1.25611336850067e-08	4	174410148		IGR	opensea	IGR-opensea
cg20485291	0.291696092317582	0.86306655689506	0.571370464577478	1.81756220719308e-12	1.27519478584135e-08	12	93837247	UBE2N	TSS1500	shore	TSS1500-shore
cg15734198	0.238583687219756	0.78077268907591	0.542189001856154	1.91291107079192e-12	1.32954828042933e-08	19	17423023	DDA1	Body	shelf	Body-shelf
cg18173388	0.246304384961229	0.879509476747816	0.633205091786588	2.02972761893078e-12	1.39767795590544e-08	4	154343353		IGR	opensea	IGR-opensea
cg08313393	0.176482873798007	0.729359631443969	0.552876757645962	2.0717949352671e-12	1.41355717339327e-08	2	216637593		IGR	opensea	IGR-opensea
cg01982833	0.250679275878568	0.839108858643795	0.588429582765227	2.14120077455162e-12	1.44763080584349e-08	12	27174596	MED21	TSS1500	shore	TSS1500-shore
cg14349855	0.851330725427798	0.224866614790401	-0.626464110637397	2.16105110988009e-12	1.44788866847653e-08	13	92419985	GPC5	Body	opensea	Body-opensea
cg03134147	0.215130656990981	0.697581813024406	0.482451156033426	2.24578391718021e-12	1.4912245829782e-08	1	20209848	OTUD3	Body	shore	Body-shore
cg21437251	0.232527031557024	0.923177799040595	0.690650767483571	2.34999853431284e-12	1.54661514157538e-08	X	29495584	IL1RAPL1	Body	opensea	Body-opensea
cg15232654	0.182660342696693	0.709098333224643	0.52643799052795	2.51027147655262e-12	1.62981269155105e-08	4	41643107	LIMCH1	Body	shelf	Body-shelf
cg00549402	0.247539652996992	0.947530863496651	0.699991210499659	2.52024305126814e-12	1.62981269155105e-08	6	113686109		IGR	opensea	IGR-opensea
cg17955005	0.501420920171133	0.0527097008469705	-0.448711219324163	2.58561591583946e-12	1.65767402731248e-08	1	16001477		IGR	opensea	IGR-opensea
cg05401069	0.0962907919291524	0.608506345890963	0.512215553961811	2.62600144037555e-12	1.66917629332972e-08	18	21572634	TTC39C	TSS200	opensea	TSS200-opensea
cg24710991	0.285769892518103	0.830762872262648	0.544992979744545	2.67035020159411e-12	1.68298142552875e-08	21	44769177		IGR	opensea	IGR-opensea
cg12068069	0.383219891424811	0.845065515123101	0.46184562369829	2.79981316672415e-12	1.74974676772052e-08	1	26497107	ZNF593	Body	shore	Body-shore
cg02838758	0.238404401492724	0.675949952598078	0.437545551105355	3.04745132171557e-12	1.8694968773857e-08	6	36798582	CPNE5	Body	opensea	Body-opensea
cg08238961	0.190967698298041	0.856906831975454	0.665939133677413	3.05831313069246e-12	1.8694968773857e-08	11	68691382	IGHMBP2	Body	opensea	Body-opensea
cg07233343	0.855009442465006	0.358262992127399	-0.496746450337607	3.06684244339128e-12	1.8694968773857e-08	1	17944660	ARHGEF10L	Body	opensea	Body-opensea
cg08585732	0.450851990529332	0.902106928982287	0.451254938452955	3.28426865111954e-12	1.98575961112878e-08	17	56757795	TEX14	5'UTR	opensea	5'UTR-opensea
cg12466613	0.94476074806925	0.258139413729173	-0.686621334340077	3.43548352681755e-12	2.06043678631129e-08	5	142815469	NR3C1	TSS1500	opensea	TSS1500-opensea
cg02521376	0.410151835216801	0.0510857119889268	-0.359066123227874	3.46640893596117e-12	2.06235247552227e-08	6	13762943		IGR	opensea	IGR-opensea
cg06245175	0.864559724010074	0.445313127822641	-0.419246596187433	3.52843501057773e-12	2.08259435705284e-08	10	123670629	ATE1	Body	opensea	Body-opensea
cg21040242	0.884159777542565	0.20411050374636	-0.680049273796205	3.58316584080867e-12	2.09824548856904e-08	8	65658381	CYP7B1	Body	opensea	Body-opensea
cg12544392	0.193371701907216	0.743573446525108	0.550201744617893	3.6425981632567e-12	2.11155721590576e-08	19	42544587	GRIK5	Body	shelf	Body-shelf
cg14121185	0.935626529552821	0.387974415388055	-0.547652114164765	3.66268402580427e-12	2.11155721590576e-08	17	64488849	PRKCA	Body	opensea	Body-opensea
cg18038894	0.252111650463704	0.814347546458187	0.562235895994483	3.73293488631483e-12	2.1355029319025e-08	17	48506385	ACSF2	Body	shelf	Body-shelf
cg04254050	0.802518877008178	0.195737112214361	-0.606781764793817	3.79775234421687e-12	2.14891578712887e-08	10	24911772	ARHGAP21	Body	opensea	Body-opensea
cg13096626	0.864887181563141	0.167301935107043	-0.697585246456098	3.81417151053139e-12	2.14891578712887e-08	5	111088451	NREP	Body	opensea	Body-opensea
cg00741432	0.829001982069812	0.155521854640556	-0.673480127429256	3.86920642341474e-12	2.163532228152e-08	4	75860346	PARM1	Body	shore	Body-shore
cg19921377	0.143078396090884	0.757412060274444	0.614333664183559	3.9010187196387e-12	2.16504209973548e-08	19	7580209	ZNF358	TSS1500	shore	TSS1500-shore
cg19117190	0.727849869805327	0.204606259289048	-0.523243610516279	3.93382013654236e-12	2.16707449258182e-08	8	95906552	CCNE2	5'UTR	shore	5'UTR-shore
cg21288249	0.223514723526606	0.862205515567165	0.638690792040559	4.02838130940809e-12	2.20284922996788e-08	16	69961491	WWP2	Body	opensea	Body-opensea
cg03717584	0.767389710387223	0.241157424334973	-0.52623228605225	4.20478268504378e-12	2.27043001073289e-08	10	74498683	CCDC109A	Body	opensea	Body-opensea
cg21191241	0.855343991327587	0.31037373173437	-0.544970259593217	4.21302557350541e-12	2.27043001073289e-08	8	63385433	NKAIN3	Body	opensea	Body-opensea
cg07589972	0.922151830709764	0.294054932823451	-0.628096897886314	4.34073888851736e-12	2.32242646437356e-08	5	142815463	NR3C1	TSS1500	opensea	TSS1500-opensea
cg17973032	0.26385025638082	0.838964504738584	0.575114248357764	4.39236172179442e-12	2.33326019543196e-08	2	105947142	TGFBRAP1	TSS1500	shore	TSS1500-shore
cg21546522	0.140616006994017	0.765064139979604	0.624448132985587	4.42406041545655e-12	2.3334314457388e-08	1	234667549		IGR	opensea	IGR-opensea
cg03531326	0.794621698337315	0.256241244075172	-0.538380454262143	4.49276700271637e-12	2.35298230829869e-08	19	39443344	FBXO17	5'UTR	shelf	5'UTR-shelf
cg26221111	0.150902611527229	0.793147054433719	0.64224444290649	4.71580770996211e-12	2.4525234038022e-08	5	10310759		IGR	shelf	IGR-shelf
cg05631447	0.600902390229162	0.128572697134051	-0.472329693095111	4.75646366291673e-12	2.45648887111241e-08	5	16759726	MYO10	Body	opensea	Body-opensea
cg11429023	0.285950308220193	0.930906058690512	0.644955750470319	5.00431091135924e-12	2.53696788931099e-08	2	11512078		IGR	opensea	IGR-opensea
cg03524630	0.29535015552344	0.790279854856777	0.494929699333337	5.0353023664241e-12	2.53696788931099e-08	20	3183042	DDRGK1	Body	shore	Body-shore
cg09562938	0.434782506187618	0.863823073967541	0.429040567779922	5.04774189133716e-12	2.53696788931099e-08	17	62307787	TEX2	5'UTR	opensea	5'UTR-opensea
cg09162858	0.599540990925168	0.0704455527318945	-0.529095438193274	5.04874662653392e-12	2.53696788931099e-08	10	25115177		IGR	opensea	IGR-opensea
cg24382141	0.719537865804725	0.392998963131797	-0.326538902672928	5.24725225510392e-12	2.61901981483405e-08	16	67944348	PSKH1	Body	shore	Body-shore
cg14488390	0.81099112375139	0.210856804377041	-0.600134319374349	5.32501270002361e-12	2.64011289660397e-08	9	112812363	AKAP2	Body	shore	Body-shore
cg05694825	0.640631579249806	0.273923949325246	-0.36670762992456	5.36209617734969e-12	2.64089273531493e-08	5	292125	PDCD6	Body	shore	Body-shore
cg12667883	0.232465603187983	0.787768996117447	0.555303392929465	5.45113704402911e-12	2.66708355957111e-08	17	70060421		IGR	opensea	IGR-opensea
cg22914291	0.168386966790535	0.854643698103695	0.68625673131316	5.65443800665033e-12	2.7334065792214e-08	12	58288081		IGR	shelf	IGR-shelf
cg16936641	0.508784293347717	0.90960223628423	0.400817942936513	5.6602009057526e-12	2.7334065792214e-08	16	57830503	KIFC3	5'UTR	opensea	5'UTR-opensea
cg16784234	0.339367631206105	0.816057315740124	0.476689684534019	5.85446125223963e-12	2.80897806296812e-08	7	530475		IGR	shelf	IGR-shelf
cg17570211	0.191950792026851	0.831249015975863	0.639298223949012	6.24555977792982e-12	2.97741848869756e-08	2	8901363	KIDINS220	Body	opensea	Body-opensea
cg10210397	0.786509641539207	0.304073850595342	-0.482435790943865	6.31585515104704e-12	2.98038880571645e-08	8	42410091		IGR	opensea	IGR-opensea
cg00454592	0.924277751088349	0.217906438035045	-0.706371313053304	6.36366161365836e-12	2.98038880571645e-08	2	12013993		IGR	opensea	IGR-opensea
cg25992382	0.514834615942068	0.0469113493655763	-0.467923266576492	6.38117894187726e-12	2.98038880571645e-08	14	93066811	RIN3	Body	opensea	Body-opensea
cg15570745	0.187223944275877	0.746052717415488	0.558828773139611	6.41209276037166e-12	2.98038880571645e-08	6	30731791		IGR	opensea	IGR-opensea
cg22005304	0.647569582579374	0.114126991302456	-0.533442591276918	6.51492246877651e-12	3.0093762240058e-08	1	17944807	ARHGEF10L	Body	opensea	Body-opensea
cg07729608	0.229357651686928	0.780243582312861	0.550885930625933	6.57827413104832e-12	3.01988262041209e-08	10	97185189	SORBS1	Body	opensea	Body-opensea
cg00480856	0.163971585649712	0.805560032342341	0.64158844669263	6.862691242404e-12	3.13112182542694e-08	7	123390035	WASL	TSS1500	shore	TSS1500-shore
cg06565045	0.807260965188178	0.433845886960173	-0.373415078228005	7.09411349161351e-12	3.21697283585673e-08	1	114495964	HIPK1	TSS1500	opensea	TSS1500-opensea
cg04772751	0.338648333889998	0.825284251416039	0.486635917526041	7.18448317744419e-12	3.23047730693077e-08	6	34176036		IGR	opensea	IGR-opensea
cg13982090	0.804573367379831	0.15319386978237	-0.651379497597461	7.21077049303352e-12	3.23047730693077e-08	10	11727465		IGR	opensea	IGR-opensea
cg06693410	0.849723336883372	0.316070641563426	-0.533652695319946	7.41507906003124e-12	3.30211675228309e-08	5	139221275	PSD2	Body	opensea	Body-opensea
cg20156985	0.75788075073253	0.250217513662466	-0.507663237070064	7.48604361480044e-12	3.3138754452251e-08	1	33694609		IGR	opensea	IGR-opensea
cg02097255	0.264859752988389	0.803533438654119	0.53867368566573	7.68442063305531e-12	3.36237602046879e-08	16	12071823	SNX29	Body	shore	Body-shore
cg16110455	0.224958647805483	0.682212927766926	0.457254279961443	7.7530477449518e-12	3.36237602046879e-08	1	16344977	HSPB7	1stExon	opensea	1stExon-opensea
cg23625162	0.185646418420471	0.745755422034002	0.560109003613531	7.78471103622768e-12	3.36237602046879e-08	8	37424500		IGR	opensea	IGR-opensea
cg12385722	0.350060304450851	0.116986510239621	-0.23307379421123	7.81107773573297e-12	3.36237602046879e-08	20	44539531	PLTP	5'UTR	shore	5'UTR-shore
cg01162937	0.126643034554803	0.708862115984424	0.582219081429622	7.84307722183074e-12	3.36237602046879e-08	3	170459862		IGR	opensea	IGR-opensea
cg22984446	0.824993114793771	0.132472098614741	-0.692521016179031	7.86687805652837e-12	3.36237602046879e-08	13	43354782	FAM216B	TSS1500	opensea	TSS1500-opensea
cg24213414	0.549484115760821	0.937183908260162	0.387699792499341	7.92199255739095e-12	3.36658427942354e-08	12	92554979		IGR	opensea	IGR-opensea
cg12608692	0.8175218911194	0.152064539143316	-0.665457351976084	8.46797974176711e-12	3.5781640852922e-08	5	16742020	MYO10	Body	opensea	Body-opensea
cg06495539	0.287107945993046	0.933839404978768	0.646731458985722	8.94027533388224e-12	3.73550050561876e-08	8	49677341		IGR	opensea	IGR-opensea
cg19423170	0.83877054814833	0.18919753841144	-0.64957300973689	8.94078583607379e-12	3.73550050561876e-08	21	27472122	APP	Body	opensea	Body-opensea
cg16116426	0.83635434970996	0.224878994454323	-0.611475355255637	9.38663922981438e-12	3.89987067156375e-08	2	148257663		IGR	opensea	IGR-opensea
cg22345270	0.830405323426796	0.311137052297056	-0.51926827112974	9.51731597242568e-12	3.93219541675844e-08	17	15944310	NCOR1	Body	opensea	Body-opensea
cg17421607	0.221734085395923	0.775305176517467	0.553571091121543	9.82516512912535e-12	4.0369595056406e-08	8	53628198	RB1CC1	TSS1500	shore	TSS1500-shore
cg16313243	0.575768045920366	0.95484675497144	0.379078709051074	9.99265136038037e-12	4.08321696456263e-08	8	135850921		IGR	opensea	IGR-opensea
cg08957564	0.213250439580921	0.782297170853605	0.569046731272684	1.01964832153313e-11	4.14373934173562e-08	16	12071814	RUNDC2A	Body	shore	Body-shore
cg19847038	0.83153817358594	0.425009557914605	-0.406528615671335	1.03552182042474e-11	4.16347663184242e-08	3	93747528	ARL13B	Body	opensea	Body-opensea
cg09611042	0.310404338100181	0.80820833035216	0.497803992251979	1.04097611068002e-11	4.16347663184242e-08	3	48465681	PLXNB1	Body	opensea	Body-opensea
cg06952660	0.0503040461514966	0.762425876358575	0.712121830207079	1.04942823447672e-11	4.16347663184242e-08	1	67773044	IL12RB2	TSS200	shore	TSS200-shore
cg18147567	0.770472039203376	0.193169167388703	-0.577302871814673	1.05041905983156e-11	4.16347663184242e-08	1	38457103	SF3A3	TSS1500	shore	TSS1500-shore
cg18719665	0.0887209935913625	0.549165613623421	0.460444620032059	1.05249701057209e-11	4.16347663184242e-08	18	21572656	TTC39C	TSS200	opensea	TSS200-opensea
cg19862899	0.395111042509536	0.864101941542801	0.468990899033264	1.05884211162839e-11	4.16641485545576e-08	10	82173556	C10orf58	TSS200	opensea	TSS200-opensea
cg06783011	0.260942324671478	0.764471031721304	0.503528707049825	1.1015400777699e-11	4.31161338693079e-08	12	113575922		IGR	shelf	IGR-shelf
cg09963530	0.358761276298504	0.892785883044024	0.534024606745519	1.11350905101481e-11	4.33564279145188e-08	2	7259735		IGR	opensea	IGR-opensea
cg04889691	0.416721274886193	0.894910003751293	0.478188728865099	1.13474850980895e-11	4.3953301497752e-08	14	75753249		IGR	opensea	IGR-opensea
cg04734784	0.275332511992457	0.821106746906836	0.545774234914379	1.14311552789017e-11	4.40479727029896e-08	17	75251087		IGR	shore	IGR-shore
cg07170300	0.241472458671891	0.750819474379087	0.509347015707196	1.15969987468753e-11	4.44566762477379e-08	12	59434386		IGR	opensea	IGR-opensea
cg05898092	0.448746769540669	0.824640162236084	0.375893392695415	1.18739756231065e-11	4.52850291235864e-08	17	80022616	DUS1L	Body	shore	Body-shore
cg19509703	0.803660482362968	0.157676595764268	-0.6459838865987	1.20527541935481e-11	4.57323309781029e-08	2	231988504	HTR2B	5'UTR	opensea	5'UTR-opensea
cg24992817	0.305326504371476	0.720586410764045	0.415259906392569	1.21458800514443e-11	4.5851745315831e-08	11	66114197	B3GNT1	1stExon	island	1stExon-island
cg08348135	0.320524131534085	0.898193437195873	0.577669305661789	1.26481912799335e-11	4.7506861966446e-08	1	226812583		IGR	opensea	IGR-opensea
cg16953182	0.116810712430439	0.783720543833663	0.666909831403223	1.27464077850804e-11	4.76351834095579e-08	2	70343451		IGR	opensea	IGR-opensea
cg09614808	0.825110023746413	0.202133354836766	-0.622976668909648	1.28819431032052e-11	4.78766141962028e-08	21	27443335	APP	Body	opensea	Body-opensea
cg12226306	0.625294475537826	0.116192059627257	-0.509102415910569	1.29397646518139e-11	4.78766141962028e-08	3	105087718	ALCAM	Body	shore	Body-shore
cg23021993	0.255437797601807	0.806497647763518	0.551059850161711	1.30805324036828e-11	4.81578579423745e-08	2	26652739	DRC1	Body	opensea	Body-opensea
cg19886914	0.360024802224555	0.878878763277542	0.518853961052987	1.32303530938108e-11	4.84694963204055e-08	9	139602426		IGR	shelf	IGR-shelf
cg05429337	0.830532948064445	0.199139638475256	-0.631393309589189	1.3477577931069e-11	4.9133171013297e-08	4	89198838	PPM1K	Body	opensea	Body-opensea
cg16258854	0.865474880458345	0.254797000650819	-0.610677879807526	1.36965753129373e-11	4.93490059570601e-08	2	20648194	RHOB	1stExon	shore	1stExon-shore
cg10576154	0.948891330577715	0.290644650924831	-0.658246679652885	1.37220054465441e-11	4.93490059570601e-08	14	93112540	RIN3	Body	opensea	Body-opensea
cg13083110	0.849093044147606	0.352276955580462	-0.496816088567145	1.37358533278715e-11	4.93490059570601e-08	9	133747015	ABL1	Body	opensea	Body-opensea
cg06744740	0.0674652228957533	0.700595596288577	0.633130373392824	1.40757536988061e-11	5.03270452873678e-08	14	56584485	PELI2	TSS1500	shore	TSS1500-shore
cg16518165	0.828822031433488	0.195285419089316	-0.633536612344172	1.41756000867088e-11	5.04415329171514e-08	5	166732608	ODZ2	Body	opensea	Body-opensea
cg27375504	0.267728400416087	0.822320555804772	0.554592155388686	1.43373410055663e-11	5.07741228910076e-08	5	81146917		IGR	opensea	IGR-opensea
cg18176678	0.916169014051208	0.359099797015658	-0.55706921703555	1.46155064242671e-11	5.1513910917896e-08	1	38457112	SF3A3	TSS1500	shore	TSS1500-shore
cg07055397	0.257751948262213	0.839675631492604	0.581923683230391	1.49120950737147e-11	5.23113481583068e-08	18	72209307	CNDP1	Body	opensea	Body-opensea
cg23197862	0.0652216780894178	0.761886256883331	0.696664578793913	1.51503107144712e-11	5.28974876801245e-08	8	135732917		IGR	opensea	IGR-opensea
cg07771393	0.863555325505754	0.263049230534579	-0.600506094971175	1.55014933660682e-11	5.38707317962523e-08	9	82590926	LINC01507	Body	opensea	Body-opensea
cg06647121	0.380328407512315	0.803091969243057	0.422763561730742	1.56638123397334e-11	5.41816368677256e-08	14	96612763		IGR	opensea	IGR-opensea
cg25400422	0.170796142935031	0.631989188222409	0.461193045287378	1.59400446792693e-11	5.46789935833615e-08	17	80008917	GPS1	TSS1500	island	TSS1500-island
cg00056066	0.200906037731171	0.789494586713675	0.588588548982504	1.59546446749319e-11	5.46789935833615e-08	10	25010738	ARHGAP21	Body	shore	Body-shore
cg24090889	0.663506845044296	0.295624538405219	-0.367882306639077	1.62581227607995e-11	5.54634671202958e-08	10	126369388	FAM53B	Body	opensea	Body-opensea
cg23175074	0.556003732937264	0.0765304621811709	-0.479473270756093	1.76141238841558e-11	5.98149909573313e-08	10	105212490	CALHM2	TSS1500	shore	TSS1500-shore
cg07788038	0.851850630881564	0.377580650307391	-0.474269980574173	1.77021572664683e-11	5.98406942809742e-08	12	96728577	CDK17	Body	opensea	Body-opensea
cg09120724	0.125915681506429	0.619754125161394	0.493838443654965	1.78623439784244e-11	6.01089697647167e-08	17	56494602	RNF43	5'UTR	opensea	5'UTR-opensea
cg22177175	0.757485113971885	0.151168786934167	-0.606316327037717	1.82831627701281e-11	6.12479364272168e-08	1	40542923	PPT1	Body	opensea	Body-opensea
cg09202847	0.896228914854873	0.212834053268561	-0.683394861586312	1.86648693379937e-11	6.22462511556557e-08	4	24854916	CCDC149	Body	opensea	Body-opensea
cg12069540	0.313544983440649	0.744249319483502	0.430704336042854	1.91263265503836e-11	6.35004287719103e-08	10	82173570	C10orf58	TSS200	opensea	TSS200-opensea
cg19716697	0.297368729896422	0.774114520595359	0.476745790698937	1.94090151886268e-11	6.39397848770264e-08	8	144449916	RHPN1-AS1	Body	shore	Body-shore
cg09957864	0.373965075457472	0.906570466575479	0.532605391118007	1.94306129179929e-11	6.39397848770264e-08	8	145728526	GPT	TSS1500	shore	TSS1500-shore
cg25847466	0.514789026785521	0.885354060048732	0.370565033263211	1.99084702149617e-11	6.50986997213531e-08	14	74255417	ELMSAN1	TSS1500	shore	TSS1500-shore
cg08074907	0.618676043479068	0.109601672106017	-0.509074371373051	2.00393352066604e-11	6.50986997213531e-08	2	54685010	SPTBN1	5'UTR	shore	5'UTR-shore
cg21221690	0.224568083643184	0.774459943164211	0.549891859521026	2.00453981435727e-11	6.50986997213531e-08	1	68684332	GPR177	Body	opensea	Body-opensea
cg14678550	0.209573638360066	0.784158903814583	0.574585265454517	2.01804295248517e-11	6.52522782356348e-08	7	44952896		IGR	opensea	IGR-opensea
cg15483436	0.455498347161128	0.880662560039028	0.4251642128779	2.03511944462923e-11	6.55195692647274e-08	14	105857208	PACS2	Body	opensea	Body-opensea
cg24807198	0.171059083665156	0.721678121733326	0.55061903806817	2.0601292364329e-11	6.60042918508917e-08	10	121210090	GRK5	Body	opensea	Body-opensea
cg21047899	0.42938202183613	0.876560219592014	0.447178197755884	2.06792596952203e-11	6.60042918508917e-08	9	130242602	LRSAM1	Body	opensea	Body-opensea
cg09587634	0.46563009467038	0.901084578461879	0.435454483791499	2.08006924192952e-11	6.6108156182438e-08	11	64015574	PPP1R14B	TSS1500	shore	TSS1500-shore
cg16224755	0.908861326986509	0.387067930529345	-0.521793396457164	2.0942554573589e-11	6.62757884933683e-08	8	42410144		IGR	opensea	IGR-opensea
cg26239485	0.724469530094929	0.173489488033373	-0.550980042061556	2.12184189392415e-11	6.6815343362339e-08	2	236514213	AGAP1	Body	opensea	Body-opensea
cg03340036	0.213389812271428	0.883214260116267	0.66982444784484	2.12927345956045e-11	6.6815343362339e-08	4	89446409	PIGY	TSS1500	shore	TSS1500-shore
cg21956898	0.786843845532928	0.190278058320891	-0.596565787212037	2.14236522648742e-11	6.6943692437684e-08	5	111643142	EPB41L4A	Body	opensea	Body-opensea
cg11081049	0.173315292926333	0.799799967284098	0.626484674357765	2.15968865156405e-11	6.72026432074882e-08	2	138721454	HNMT	TSS1500	opensea	TSS1500-opensea
cg12627354	0.137027233693317	0.679441736502644	0.542414502809327	2.18902909338523e-11	6.78318093549102e-08	11	46940434	LRP4	TSS1500	shore	TSS1500-shore
cg11261283	0.704750354654722	0.190153080191352	-0.514597274463371	2.22179544257899e-11	6.84062087105926e-08	22	47265940	TBC1D22A	Body	opensea	Body-opensea
cg25370397	0.139124496343569	0.816801378221542	0.677676881877973	2.23918047625347e-11	6.84062087105926e-08	6	112179018	FYN	5'UTR	opensea	5'UTR-opensea
cg06877486	0.141387179463436	0.741824988401682	0.600437808938246	2.2418567540472e-11	6.84062087105926e-08	13	45694166	GTF2F2	TSS1500	shore	TSS1500-shore
cg11123946	0.243778943637316	0.873006766871047	0.629227823233732	2.25153865184358e-11	6.84062087105926e-08	2	65615529	SPRED2	Body	opensea	Body-opensea
cg22350898	0.225121440931112	0.839563285962739	0.614441845031627	2.25355673236974e-11	6.84062087105926e-08	5	88184945	MEF2C-AS1	TSS200	shore	TSS200-shore
cg25181684	0.291816714234962	0.0307358631097358	-0.261080851125227	2.28623186361627e-11	6.91159490697769e-08	10	105456466	SH3PXD2A	Body	shelf	Body-shelf
cg21526648	0.183316366587195	0.792513986997314	0.609197620410119	2.37206342839401e-11	7.14204289550282e-08	22	29951295	NIPSNAP1	3'UTR	shore	3'UTR-shore
cg07998137	0.640165782054975	0.141628395183769	-0.498537386871206	2.40818244753102e-11	7.22155653535984e-08	3	65605292	MAGI1	Body	opensea	Body-opensea
cg22671732	0.347615364227299	0.843700698067929	0.496085333840631	2.42610898500326e-11	7.24609575612467e-08	4	40194429	RHOH	TSS1500	opensea	TSS1500-opensea
cg05637886	0.383347014137076	0.861559950104051	0.478212935966975	2.58904553339947e-11	7.70180980329967e-08	16	11453682		IGR	opensea	IGR-opensea
cg08624145	0.572705785517698	0.0514810937555061	-0.521224691762191	2.64112727745172e-11	7.82543915228137e-08	6	151325932	MTHFD1L	Body	opensea	Body-opensea
cg11836199	0.891921698541541	0.343475350213518	-0.548446348328023	2.66271084054185e-11	7.85763666174209e-08	8	26466599	DPYSL2	Body	opensea	Body-opensea
cg13777798	0.316827231874963	0.881957726252762	0.565130494377799	2.67312553506122e-11	7.85763666174209e-08	10	112867846		IGR	opensea	IGR-opensea
cg14830485	0.747681370412098	0.143136044362074	-0.604545326050024	2.71712686528521e-11	7.95553351455783e-08	20	21070832		IGR	opensea	IGR-opensea
cg15990090	0.579919379690606	0.241280996439048	-0.338638383251558	2.76164334829138e-11	8.05416496069613e-08	4	186306065		IGR	opensea	IGR-opensea
cg07990556	0.89822706582497	0.375005123532637	-0.523221942292334	2.78819034872107e-11	8.07633773900167e-08	4	159792176	FNIP2	Body	opensea	Body-opensea
cg14355208	0.250030023608341	0.910410406390899	0.660380382782558	2.7920834999964e-11	8.07633773900167e-08	17	80734899	TBCD	Body	shelf	Body-shelf
cg14327394	0.625915338892462	0.872651812318795	0.246736473426333	2.80182540172872e-11	8.07633773900167e-08	9	116337285	RGS3	Body	opensea	Body-opensea
cg14001824	0.786547637635387	0.084397476522312	-0.702150161113075	2.87449990340744e-11	8.25383236357099e-08	8	95905820	CCNE2	Body	shore	Body-shore
cg12560927	0.307555672949408	0.775201780039576	0.467646107090168	2.89909767739044e-11	8.29244519189941e-08	1	168130824		IGR	opensea	IGR-opensea
cg12815829	0.830681747137057	0.282631918225513	-0.548049828911544	2.93423169953624e-11	8.36015742471908e-08	10	14614200	FAM107B	TSS200	opensea	TSS200-opensea
cg24395379	0.222194419100497	0.767074024778189	0.544879605677692	2.94525320331051e-11	8.36015742471908e-08	21	40693548	BRWD1-AS1	Body	opensea	Body-opensea
cg16898391	0.445351447295203	0.930348533160588	0.484997085865385	2.98272110586897e-11	8.43431872496543e-08	12	12867916		IGR	shore	IGR-shore
cg05865912	0.634635128348032	0.21371133156188	-0.420923796786152	2.99705732109869e-11	8.44275588349443e-08	8	27437964		IGR	opensea	IGR-opensea
cg27351239	0.411789270108444	0.792410538553729	0.380621268445285	3.01051250443582e-11	8.44865685075049e-08	6	39792293	DAAM2	5'UTR	opensea	5'UTR-opensea
cg10846682	0.35565881234155	0.855658027798967	0.499999215457416	3.09553224624919e-11	8.65459611758479e-08	2	238805257	RAMP1	Body	opensea	Body-opensea
cg07914621	0.278095881042158	0.740867611863614	0.462771730821457	3.1143600767928e-11	8.67462424805314e-08	7	150101498	LOC728743	TSS1500	shore	TSS1500-shore
cg09919819	0.485304554759495	0.893367794129444	0.408063239369949	3.13214768959027e-11	8.69161634166705e-08	10	100134713		IGR	opensea	IGR-opensea
cg04677839	0.443345361203235	0.938741637223117	0.495396276019882	3.22723521467631e-11	8.92218963298534e-08	12	85307399	SLC6A15	TSS1500	shore	TSS1500-shore
cg03620691	0.217591343842793	0.768672648384862	0.551081304542069	3.34695221029263e-11	9.19600543426899e-08	14	102530495		IGR	opensea	IGR-opensea
cg10530055	0.390136382702731	0.809550056087112	0.419413673384381	3.35100750402976e-11	9.19600543426899e-08	1	32041605	TINAGL1	TSS1500	opensea	TSS1500-opensea
cg21858653	0.809622046003941	0.330150843855094	-0.479471202148847	3.40234364517765e-11	9.30255790503477e-08	6	43677062		IGR	opensea	IGR-opensea
cg08008352	0.632014747289509	0.127431363634566	-0.504583383654943	3.41652135368086e-11	9.30710475663601e-08	16	27322356		IGR	shelf	IGR-shelf
cg25786652	0.810211145321974	0.236991333987895	-0.573219811334079	3.51383574957741e-11	9.47717981538602e-08	6	144899923	UTRN	Body	opensea	Body-opensea
cg15654153	0.798730402412162	0.249611158275838	-0.549119244136324	3.51647768177198e-11	9.47717981538602e-08	11	9965512	SBF2	Body	opensea	Body-opensea
cg04194294	0.442145893404153	0.837615771902027	0.395469878497874	3.51718403458225e-11	9.47717981538602e-08	6	32123686	PPT2	Body	shore	Body-shore
cg05323683	0.154690439197463	0.776927394097993	0.62223695490053	3.60390836421328e-11	9.66623312798223e-08	8	95168291	CDH17	Body	opensea	Body-opensea
cg07812957	0.741022371717015	0.168617206537264	-0.572405165179751	3.61334101964128e-11	9.66623312798223e-08	19	16466298		IGR	shore	IGR-shore
cg03525643	0.843588346515387	0.389675984587412	-0.453912361927974	3.6742985161134e-11	9.77073109252323e-08	2	145915743		IGR	opensea	IGR-opensea
cg05241828	0.367554526789622	0.927522763701318	0.559968236911697	3.6786797570856e-11	9.77073109252323e-08	8	145728507	GPT	TSS1500	shore	TSS1500-shore
cg05894391	0.877854094404303	0.344080007206948	-0.533774087197354	3.7104936413941e-11	9.820158139344e-08	1	57110052	PRKAA2	TSS1500	shore	TSS1500-shore
cg24827071	0.847925617349181	0.467473964516515	-0.380451652832666	3.83738527273861e-11	1.0119974213665e-07	2	238446774	MLPH	Body	opensea	Body-opensea
cg01229464	0.181601982258187	0.797422190055499	0.615820207797313	3.91755535519716e-11	1.02925555428496e-07	2	29320782	CLIP4	1stExon	opensea	1stExon-opensea
cg26438679	0.850863503601455	0.338660299975873	-0.512203203625582	3.93801074663212e-11	1.02925555428496e-07	6	13762892		IGR	opensea	IGR-opensea
cg22821894	0.832499720600021	0.438025026101306	-0.394474694498715	3.95416761380029e-11	1.02925555428496e-07	3	37211756	LRRFIP2	5'UTR	opensea	5'UTR-opensea
cg09859240	0.316630992121441	0.817865996030656	0.501235003909215	3.95818549245517e-11	1.02925555428496e-07	10	121633447	C10orf119	TSS1500	shore	TSS1500-shore
cg20227495	0.745404307179099	0.107464286799554	-0.637940020379546	4.01540363499983e-11	1.0404960139792e-07	1	78355268	NEXN-AS1	TSS200	shore	TSS200-shore
cg02578321	0.296436592454394	0.71506093540654	0.418624342952146	4.05376436805673e-11	1.04615681134825e-07	1	247275872	C1orf229	TSS200	shore	TSS200-shore
cg08888038	0.12213922322677	0.706615782046746	0.584476558819977	4.0653834985403e-11	1.04615681134825e-07	4	38806094	TLR1	5'UTR	opensea	5'UTR-opensea
cg24240336	0.176446590024711	0.677924182327952	0.501477592303241	4.13302164449173e-11	1.0598948733915e-07	4	31296918		IGR	opensea	IGR-opensea
cg14483935	0.146706614658582	0.747820391428702	0.60111377677012	4.36092111826025e-11	1.11428386394699e-07	12	49526778	TUBA1B	TSS1500	shore	TSS1500-shore
cg26506821	0.292109501130264	0.767008856857138	0.474899355726874	4.37507581461845e-11	1.11428386394699e-07	2	202639771	ALS2	5'UTR	opensea	5'UTR-opensea
cg03536961	0.931278168796179	0.267610815533001	-0.663667353263178	4.4907103833142e-11	1.13983118989341e-07	14	71955729	LOC145474	Body	opensea	Body-opensea
cg14038650	0.353017080405179	0.840742482955136	0.487725402549957	4.59930022813675e-11	1.16342271607601e-07	1	209953828	C1orf74	3'UTR	shelf	3'UTR-shelf
cg25008263	0.151689767466192	0.603066229716729	0.451376462250536	4.63088290186324e-11	1.16744087018728e-07	14	89884608	FOXN3	TSS1500	shore	TSS1500-shore
cg16674280	0.118116088336257	0.651718806953085	0.533602718616828	4.67037583701654e-11	1.17341930641301e-07	19	37063457	ZNF529-AS1	TSS1500	shore	TSS1500-shore
cg15844579	0.61755355748585	0.165503427741775	-0.452050129744074	4.70923378604009e-11	1.17919848242684e-07	4	3344083	RGS12	Body	shelf	Body-shelf
cg00843973	0.455922704714187	0.907436454199865	0.451513749485678	4.82948825603494e-11	1.20525227520374e-07	12	10367690	GABARAPL1	Body	shore	Body-shore
cg21196551	0.84893506580698	0.292179301506904	-0.556755764300076	4.90785778292051e-11	1.22071390310894e-07	9	98173099		IGR	opensea	IGR-opensea
cg11103211	0.107717268641496	0.592530248053799	0.484812979412303	4.92540382338285e-11	1.22099447340641e-07	8	49621098		IGR	opensea	IGR-opensea
cg04837642	0.200782986227685	0.733377306915023	0.532594320687338	4.95829153858521e-11	1.22506370462243e-07	2	232462110		IGR	opensea	IGR-opensea
cg04695063	0.285730774998968	0.885910159286624	0.600179384287656	4.98484628365896e-11	1.22754645774401e-07	11	18414540	LDHA	TSS1500	shore	TSS1500-shore
cg12061062	0.279968847329445	0.877970980981474	0.598002133652029	5.02573479180562e-11	1.23353094349423e-07	10	62775928	LINC00845	TSS200	opensea	TSS200-opensea
cg06559333	0.239949677553167	0.855080382202209	0.615130704649042	5.05328064688965e-11	1.23621197067324e-07	7	69238094	AUTS2	Body	opensea	Body-opensea
cg23079438	0.569075594900085	0.167999719338372	-0.401075875561713	5.08917974567001e-11	1.24091221751371e-07	14	21555756	ARHGEF40	Body	shelf	Body-shelf
cg17801930	0.246363206304083	0.840012938368256	0.593649732064173	5.22064425178126e-11	1.26880763558683e-07	5	56009405		IGR	opensea	IGR-opensea
cg06898266	0.882260714157009	0.302539832732423	-0.579720881424586	5.24321813806082e-11	1.27014312167125e-07	2	231984657	HTR2B	Body	opensea	Body-opensea
cg16968885	0.213978409789562	0.77813719170267	0.564158781913108	5.27847476765362e-11	1.2745322912032e-07	1	103574619	COL11A1	TSS1500	opensea	TSS1500-opensea
cg02084214	0.272696399870794	0.921177461587314	0.64848106171652	5.32044736909365e-11	1.28050943197929e-07	6	15243923		IGR	shore	IGR-shore
cg08695249	0.749376065502823	0.243047763143169	-0.506328302359654	5.49583062015938e-11	1.31321951251485e-07	12	110792690		IGR	opensea	IGR-opensea
cg06697448	0.0978085536992672	0.742352563820919	0.644544010121652	5.50711904345802e-11	1.31321951251485e-07	3	8544912	LMCD1	Body	shore	Body-shore
cg17317391	0.247588555530931	0.757647213799396	0.510058658268465	5.50933031287996e-11	1.31321951251485e-07	5	132201507	GDF9	TSS1500	shore	TSS1500-shore
cg11308649	0.833228826407778	0.432227486098069	-0.401001340309709	5.73644267254428e-11	1.36298610991368e-07	22	38484022	BAIAP2L2	Body	shore	Body-shore
cg20531039	0.575865536716278	0.292807695000361	-0.283057841715917	5.77525777757248e-11	1.36783853729887e-07	12	133131658	FBRSL1	Body	shore	Body-shore
cg19705165	0.277937222768665	0.851075886522653	0.573138663753988	5.79488765017563e-11	1.36813066232839e-07	8	137062458		IGR	opensea	IGR-opensea
cg17252095	0.852615316034467	0.246933158677422	-0.605682157357045	5.82262671740365e-11	1.37032940149347e-07	5	124201716		IGR	opensea	IGR-opensea
cg04620336	0.870572951125239	0.316058356117373	-0.554514595007866	5.88209104347154e-11	1.37995711429068e-07	5	131614960		IGR	opensea	IGR-opensea
cg01276610	0.206581464641416	0.612417340997004	0.405835876355588	5.93696855455962e-11	1.3884515780747e-07	1	110934108	SLC16A4	TSS1500	opensea	TSS1500-opensea
cg12316559	0.844791222788845	0.316046748404412	-0.528744474384434	5.95640488881077e-11	1.38863030237287e-07	10	35304966	CUL2	Body	opensea	Body-opensea
cg02271811	0.209615781694985	0.783003879621486	0.573388097926501	6.07171981685582e-11	1.41109045438661e-07	6	137108883	MAP3K5	Body	shelf	Body-shelf
cg26184695	0.444948632134048	0.846057970250317	0.401109338116269	6.10257532424374e-11	1.41384313022974e-07	3	126073408	KLF15	5'UTR	shore	5'UTR-shore
cg12851570	0.568789114790577	0.067062669640025	-0.501726445150552	6.1232964792745e-11	1.41423807616913e-07	17	28087898	SSH2	Body	shore	Body-shore
cg20451656	0.127063222008158	0.801931777308143	0.674868555299985	6.15600372103974e-11	1.41739031557507e-07	2	191651451		IGR	opensea	IGR-opensea
cg09953826	0.875176262610676	0.331801753152271	-0.543374509458406	6.19179670591917e-11	1.41899934232193e-07	4	89780104	FAM13A	Body	opensea	Body-opensea
cg27105233	0.164401449216625	0.737230742712767	0.572829293496142	6.20215352575353e-11	1.41899934232193e-07	6	114293139	HDAC2	TSS1500	shore	TSS1500-shore
cg27587085	0.232009400017192	0.863899103506594	0.631889703489402	6.22023345144159e-11	1.41899934232193e-07	1	117008965	LOC101929023	Body	opensea	Body-opensea
cg09888656	0.374795068111495	0.934369828640461	0.559574760528966	6.27691089140459e-11	1.42754997389922e-07	18	44422728	PIAS2	Body	opensea	Body-opensea
cg02077648	0.807308673871281	0.204574917688612	-0.602733756182669	6.3744411458842e-11	1.44266024975102e-07	1	8456619	RERE	5'UTR	opensea	5'UTR-opensea
cg04369835	0.880923239585574	0.221145150686045	-0.659778088899529	6.38214774621868e-11	1.44266024975102e-07	5	322705	AHRR	Body	island	Body-island
cg02530222	0.19210199184978	0.695998442910293	0.503896451060513	6.58014245300667e-11	1.47946205508457e-07	9	133794590	FIBCD1	Body	island	Body-island
cg25441338	0.348786297612838	0.911062088004312	0.562275790391473	6.58474126698944e-11	1.47946205508457e-07	17	59429949	BCAS3	Body	opensea	Body-opensea
cg12471981	0.202275900064919	0.788876253792539	0.58660035372762	6.6525803896491e-11	1.49020205275268e-07	8	49821291		IGR	shelf	IGR-shelf
cg07106939	0.229193915717331	0.827639283344402	0.598445367627071	6.82257325407864e-11	1.52369163617785e-07	4	26082554		IGR	opensea	IGR-opensea
cg01599770	0.0586043209370198	0.76850179134588	0.70989747040886	6.9425971520939e-11	1.54583620566559e-07	1	66799262	PDE4B	Body	opensea	Body-opensea
cg03254127	0.21800080508475	0.746346122885825	0.528345317801074	6.96699282208989e-11	1.54583620566559e-07	2	205319043		IGR	opensea	IGR-opensea
cg14398214	0.28845784618232	0.931323345695077	0.642865499512757	6.98408702935674e-11	1.54583620566559e-07	17	56493260	RNF43	5'UTR	opensea	5'UTR-opensea
cg25326319	0.710470217741684	0.337875716466417	-0.372594501275266	7.1134052817502e-11	1.56978712189774e-07	7	1733132		IGR	opensea	IGR-opensea
cg09499849	0.720859735673618	0.166281446929304	-0.554578288744314	7.14169941455039e-11	1.57136826065261e-07	2	158695158	ACVR1	5'UTR	opensea	5'UTR-opensea
cg23539125	0.243754718730117	0.814315492808491	0.570560774078374	7.22298814754032e-11	1.57404396899493e-07	1	234861044	LINC01132	Body	opensea	Body-opensea
cg02711510	0.180627477746824	0.768765075204955	0.588137597458131	7.25038643449442e-11	1.57404396899493e-07	16	85220747		IGR	opensea	IGR-opensea
cg01656996	0.162761141058802	0.82016066725014	0.657399526191338	7.26005385572812e-11	1.57404396899493e-07	12	49526897		IGR	shore	IGR-shore
cg15957050	0.220990859129214	0.843115376014447	0.622124516885233	7.27677894157708e-11	1.57404396899493e-07	12	48151524	RAPGEF3	Body	shore	Body-shore
cg14186992	0.184967371016325	0.586280679412761	0.401313308396436	7.28471076179643e-11	1.57404396899493e-07	1	6639570	ZBTB48	TSS1500	island	TSS1500-island
cg16989985	0.25256072580314	0.898016203390222	0.645455477587082	7.30076896818098e-11	1.57404396899493e-07	8	49621209		IGR	opensea	IGR-opensea
cg26955482	0.786460432978069	0.126094935614684	-0.660365497363385	7.30201708910746e-11	1.57404396899493e-07	8	95905950	CCNE2	Body	shore	Body-shore
cg16655601	0.415814090256826	0.899990418290735	0.484176328033909	7.3712310937262e-11	1.58437155912006e-07	11	7580894	PPFIBP2	Body	opensea	Body-opensea
cg18539787	0.156023156155225	0.604328667891137	0.448305511735912	7.67768100269894e-11	1.64548413263953e-07	6	149416402		IGR	opensea	IGR-opensea
cg18093866	0.082572740201521	0.301342058727377	0.218769318525856	7.74975909589424e-11	1.65545720304905e-07	6	30851753	DDR1	TSS200	shore	TSS200-shore
cg00318756	0.0438753670262726	0.694784531274104	0.650909164247831	7.76873442048749e-11	1.65545720304905e-07	1	67773020	IL12RB2	TSS200	shore	TSS200-shore
cg19825988	0.254853909735618	0.771439304301885	0.516585394566267	7.83483287555095e-11	1.66477215168121e-07	3	141146295	ZBTB38	5'UTR	opensea	5'UTR-opensea
cg08656657	0.968503907254652	0.295671301238335	-0.672832606016317	8.08534775239045e-11	1.70953183950061e-07	14	93067022	RIN3	Body	opensea	Body-opensea
cg05999753	0.167925963949562	0.742716743800463	0.574790779850902	8.09145731706424e-11	1.70953183950061e-07	12	12502816	MANSC1	5'UTR	shore	5'UTR-shore
cg01763333	0.855177759512789	0.19643729016828	-0.658740469344509	8.14502002344397e-11	1.71597343662184e-07	2	216489343	LINC00607	Body	opensea	Body-opensea
cg23002008	0.266581283268987	0.934650594240992	0.668069310972005	8.17185738906254e-11	1.71676411451602e-07	8	17600575	MTUS1	Body	opensea	Body-opensea
cg08820801	0.116999014713002	0.672815466145195	0.555816451432193	8.20910698940322e-11	1.71973160427134e-07	19	39465821	FBXO17	5'UTR	shore	5'UTR-shore
cg05378358	0.191811542843041	0.594255818890816	0.402444276047775	8.24003271808093e-11	1.72136135173456e-07	1	1261040	CPSF3L	TSS1500	shore	TSS1500-shore
cg01159515	0.707644565531758	0.111972309325563	-0.595672256206194	8.26812727684584e-11	1.72239218789133e-07	5	127420616	SLC12A2	Body	shore	Body-shore
cg00033706	0.715137988536527	0.214651036514734	-0.500486952021793	8.38812928538025e-11	1.74180929272764e-07	12	110792699		IGR	opensea	IGR-opensea
cg04132891	0.230648713311291	0.833804070901602	0.603155357590311	8.41421148189244e-11	1.74180929272764e-07	3	112351647	CCDC80	Body	opensea	Body-opensea
cg26769493	0.102868922958995	0.834023085142643	0.731154162183648	8.43159998200803e-11	1.74180929272764e-07	12	49527075		IGR	shore	IGR-shore
cg19131270	0.410529952605554	0.895764703512625	0.485234750907071	8.58849301528119e-11	1.76930569183393e-07	20	49415555	BCAS4	Body	shelf	Body-shelf
cg15571882	0.185215648745419	0.808584924752403	0.623369276006984	8.73853027465884e-11	1.795241728459e-07	1	95285252	SLC44A3	TSS1500	shore	TSS1500-shore
cg21358470	0.10467609727531	0.643455774984014	0.538779677708704	8.81608882900861e-11	1.80224549797678e-07	X	153061077	SSR4	Body	shore	Body-shore
cg04339648	0.854140933700565	0.251082337404953	-0.603058596295611	8.82108939269949e-11	1.80224549797678e-07	3	122478582	HSPBAP1	Body	opensea	Body-opensea
cg17823769	0.201917668049355	0.724127906173453	0.522210238124098	8.91222057178770e-11	1.81533891172038e-07	3	152006158	MBNL1	5'UTR	opensea	5'UTR-opensea
cg18333339	0.207015895291637	0.617240455011725	0.410224559720088	8.93399474096347e-11	1.81533891172038e-07	3	112885856		IGR	opensea	IGR-opensea
cg20309121	0.66646452634251	0.109422279772082	-0.557042246570428	9.02106019001303e-11	1.82383798625912e-07	8	93115978		IGR	island	IGR-island
cg02517877	0.606385525771829	0.15963346416149	-0.446752061610339	9.0248702277738e-11	1.82383798625912e-07	9	136720870	VAV2	Body	opensea	Body-opensea
cg25600446	0.314707273919711	0.78747939637939	0.47277212245968	9.12240026878084e-11	1.82888304478492e-07	8	145728543	GPT	TSS1500	shore	TSS1500-shore
cg17823561	0.171679451102263	0.741316531666437	0.569637080564174	9.12570687907949e-11	1.82888304478492e-07	1	55045839	ACOT11	Body	opensea	Body-opensea
cg25652029	0.681095196638553	0.0717591791976114	-0.609336017440941	9.13765705120714e-11	1.82888304478492e-07	2	182321786	ITGA4	5'UTR	island	5'UTR-island
cg10546044	0.621940457744945	0.234087879121581	-0.387852578623365	9.17184206478586e-11	1.82888304478492e-07	20	50036858	NFATC2	Body	opensea	Body-opensea
cg05191651	0.790821259873092	0.172009866963912	-0.61881139290918	9.17279432486534e-11	1.82888304478492e-07	2	178540201	PDE11A	ExonBnd	opensea	ExonBnd-opensea
cg07547492	0.396212852741878	0.89541728548554	0.499204432743663	9.28612040884418e-11	1.8465276628594e-07	4	89512588	HERC3	TSS1500	shore	TSS1500-shore
cg02716183	0.210439159774095	0.719738335860451	0.509299176086355	9.34807404402608e-11	1.85389010185329e-07	6	1465466		IGR	opensea	IGR-opensea
cg14239244	0.39078901763958	0.827628553222235	0.436839535582655	9.39037573189591e-11	1.85732641191626e-07	17	73083149	SLC16A5	TSS1500	shore	TSS1500-shore
cg07939214	0.75521073820956	0.224989738799004	-0.530220999410556	9.44154245321481e-11	1.85954574787971e-07	12	111872727	SH2B3	1stExon	opensea	1stExon-opensea
cg04459091	0.876823120186489	0.250365516922199	-0.62645760326429	9.45160486731779e-11	1.85954574787971e-07	5	179751794	GFPT2	Body	opensea	Body-opensea
cg14116052	0.459335581823556	0.848112262917396	0.38877668109384	9.65633244897026e-11	1.89295408494282e-07	5	7596454	ADCY2	Body	opensea	Body-opensea
cg05223396	0.780317771703319	0.330449598774234	-0.449868172929085	9.67231800635574e-11	1.89295408494282e-07	5	171830155	SH3PXD2B	Body	opensea	Body-opensea
cg11071111	0.286518908564768	0.699910698822075	0.413391790257307	9.71718934971876e-11	1.89674435219712e-07	16	31015154	STX1B	Body	opensea	Body-opensea
cg17663238	0.444896280694887	0.888239350892868	0.443343070197981	9.76494004333906e-11	1.90107533788244e-07	2	159778166		IGR	opensea	IGR-opensea
cg14464393	0.548020122671584	0.105426505578792	-0.442593617092792	9.94318574628549e-11	1.93072263551607e-07	2	71205278	ANKRD53	TSS1500	shore	TSS1500-shore
cg23152216	0.430904143937751	0.852218051332001	0.42131390739425	1.00578154414694e-10	1.94789502117116e-07	12	25405085	KRAS	TSS1500	opensea	TSS1500-opensea
cg24347336	0.245225619479227	0.855300845703087	0.61007522622386	1.01512155049639e-10	1.96087697913319e-07	12	76272068		IGR	opensea	IGR-opensea
cg23045908	0.0754576101695583	0.792370010258658	0.7169124000891	1.01775804223444e-10	1.96087697913319e-07	1	66799419	PDE4B	Body	opensea	Body-opensea
cg25196508	0.212439599092106	0.778947662504972	0.566508063412866	1.02420622471431e-10	1.96820148751999e-07	12	49181554	ADCY6	5'UTR	shore	5'UTR-shore
cg15868235	0.226114412332239	0.738968667184553	0.512854254852315	1.02738697366365e-10	1.9692254464378e-07	3	12486114		IGR	opensea	IGR-opensea
cg04581187	0.845309479495409	0.42209635689844	-0.423213122596969	1.03072251579732e-10	1.97054007511142e-07	19	1396490		IGR	shore	IGR-shore
cg25747777	0.827850461706641	0.343295427081931	-0.484555034624709	1.03553313091054e-10	1.97466078254647e-07	10	125188120		IGR	opensea	IGR-opensea
cg07038690	0.854172569065159	0.312669428467286	-0.541503140597873	1.04947774962414e-10	1.99613352064828e-07	19	48167405	GLTSCR1	5'UTR	opensea	5'UTR-opensea
cg27402634	0.40095562973007	0.912714718205568	0.511759088475498	1.07458464218342e-10	2.03713543210529e-07	3	156536860		IGR	shore	IGR-shore
cg08204129	0.284589333834696	0.778154518125091	0.493565184290394	1.07658932982761e-10	2.03713543210529e-07	3	145852537	PLOD2	Body	opensea	Body-opensea
cg13945699	0.914747742011865	0.473194122102077	-0.441553619909789	1.07925237900836e-10	2.03713543210529e-07	2	96915519		IGR	opensea	IGR-opensea
cg05407171	0.127296789143491	0.737993911424131	0.610697122280641	1.09031651003843e-10	2.05280928097089e-07	2	138721433	HNMT	TSS1500	opensea	TSS1500-opensea
cg21686808	0.534481496980059	0.122090353951916	-0.412391143028144	1.10375141538048e-10	2.07285630708873e-07	10	105212492	CALHM2	TSS1500	shore	TSS1500-shore
cg07718431	0.118710871890692	0.792603358520548	0.673892486629856	1.12679859701126e-10	2.11080882168388e-07	3	187754372		IGR	opensea	IGR-opensea
cg13753662	0.246925155091173	0.875442824513922	0.628517669422749	1.13330369436152e-10	2.11766053031936e-07	17	77831173		IGR	shelf	IGR-shelf
cg02104409	0.194279851185732	0.561390719042673	0.367110867856941	1.13784178218746e-10	2.12081160571067e-07	22	33199229	TIMP3	Body	shore	Body-shore
cg16437983	0.133912223543139	0.694031922003467	0.560119698460329	1.17309136890008e-10	2.17563051218371e-07	7	16341410	ISPD	Body	opensea	Body-opensea
cg07895786	0.321643171620115	0.85217109850568	0.530527926885565	1.17373347737857e-10	2.17563051218371e-07	5	126647248	MEGF10	5'UTR	opensea	5'UTR-opensea
cg20516595	0.84295945825497	0.330604888568815	-0.512354569686155	1.17602914364797e-10	2.17563051218371e-07	14	92465770	TRIP11	ExonBnd	opensea	ExonBnd-opensea
cg02870955	0.40254300055522	0.907825605114424	0.505282604559204	1.18623417284758e-10	2.18906417983464e-07	14	100238787		IGR	opensea	IGR-opensea
cg19590310	0.868649408739685	0.262062097420618	-0.606587311319067	1.22673927769401e-10	2.2582083834327e-07	4	89196647	PPM1K	Body	opensea	Body-opensea
cg02499548	0.748920703388158	0.283161323336991	-0.465759380051166	1.23934884018041e-10	2.27241179363936e-07	1	230798038	COG2	Body	opensea	Body-opensea
cg22320235	0.61758928426661	0.0996259065031441	-0.517963377763466	1.24056624008001e-10	2.27241179363936e-07	9	133411310		IGR	shore	IGR-shore
cg08554554	0.784351708927127	0.216020301799042	-0.568331407128085	1.26225923576058e-10	2.30646706526107e-07	20	62330618	ARFRP1	3'UTR	shelf	3'UTR-shelf
cg09473208	0.222063471567201	0.818832737390652	0.59676926582345	1.27129819067757e-10	2.31728993632692e-07	12	4265598		IGR	opensea	IGR-opensea
cg21324456	0.660093915796737	0.147562734441575	-0.512531181355163	1.27871566593881e-10	2.32495099038987e-07	20	50248076	ATP9A	Body	opensea	Body-opensea
cg23607667	0.745168598569545	0.121125201970614	-0.624043396598931	1.28175361044605e-10	2.32495099038987e-07	6	90272221	ANKRD6	1stExon	opensea	1stExon-opensea
cg25568241	0.715570345568126	0.275545195450637	-0.440025150117489	1.30060340161559e-10	2.34949965813751e-07	3	190104266		IGR	opensea	IGR-opensea
cg01850202	0.339658450873819	0.785667986500166	0.446009535626347	1.30160585182126e-10	2.34949965813751e-07	3	38497793	ACVR2B	Body	shore	Body-shore
cg08838248	0.938620172952138	0.281698909265496	-0.656921263686643	1.32940144248446e-10	2.39103944613294e-07	4	24854976	CCDC149	Body	opensea	Body-opensea
cg15747390	0.534700493108699	0.120063287541847	-0.414637205566852	1.3310487818869e-10	2.39103944613294e-07	13	111297551	CARS2	Body	shelf	Body-shelf
cg09498948	0.791396285233857	0.30046553829227	-0.490930746941587	1.35813856519646e-10	2.43067084288901e-07	8	93116100		IGR	shore	IGR-shore
cg04262188	0.773856211800738	0.277874811110977	-0.495981400689761	1.35964763725013e-10	2.43067084288901e-07	17	19715929	ULK2	Body	opensea	Body-opensea
cg14513849	0.146162202427408	0.698839544052065	0.552677341624657	1.37708083145223e-10	2.45593284821193e-07	19	8942290	ZNF558	5'UTR	shore	5'UTR-shore
cg09314702	0.245011419704433	0.801879364691525	0.556867944987092	1.38469497414443e-10	2.46360424572111e-07	12	76271607		IGR	opensea	IGR-opensea
cg08153298	0.818593976963906	0.250258954134063	-0.568335022829843	1.39662092312054e-10	2.47889214214167e-07	21	30517709	MAP3K7CL	TSS200	opensea	TSS200-opensea
cg16001865	0.235332965639679	0.81011430883602	0.574781343196341	1.41266498628432e-10	2.50139740824407e-07	1	61636722	NFIA	Body	opensea	Body-opensea
cg06608224	0.473313608607523	0.933269921670603	0.45995631306308	1.41602748028855e-10	2.50139740824407e-07	17	26973493	KIAA0100	TSS1500	shore	TSS1500-shore
cg03956296	0.185913349134893	0.661046413178784	0.475133064043891	1.44500252737288e-10	2.54653274783647e-07	2	39951199		IGR	opensea	IGR-opensea
cg24284322	0.772705844093465	0.235986770960429	-0.536719073133035	1.45506622469837e-10	2.55820593564629e-07	5	150025	PLEKHG4B	Body	opensea	Body-opensea
cg17865252	0.41952701194054	0.0396395174269202	-0.379887494513619	1.47340631167514e-10	2.5717378015208e-07	20	49411019	BCAS4	TSS1500	shore	TSS1500-shore
cg06897127	0.608958839373392	0.115059947601534	-0.493898891771858	1.47695030637372e-10	2.5717378015208e-07	9	80893595		IGR	opensea	IGR-opensea
cg11491002	0.729119850470589	0.167613207234451	-0.561506643236138	1.47787850193176e-10	2.5717378015208e-07	8	49044542		IGR	shore	IGR-shore
cg22006593	0.25936072135397	0.748845243194787	0.489484521840817	1.47976572899588e-10	2.5717378015208e-07	6	3364215	SLC22A23	Body	opensea	Body-opensea
cg17869832	0.0133294454006986	0.800115664709413	0.786786219308715	1.48005327346658e-10	2.5717378015208e-07	15	49913718	DTWD1	5'UTR	shore	5'UTR-shore
cg27168042	0.774053171135796	0.301754769952007	-0.472298401183789	1.48536203592547e-10	2.57494606811535e-07	8	141809398	PTK2	Body	opensea	Body-opensea
cg05138839	0.258352362521881	0.809968346333846	0.551615983811965	1.49147843133531e-10	2.57953622687585e-07	2	153098681		IGR	opensea	IGR-opensea
cg22215642	0.929825143526784	0.382937433245226	-0.546887710281558	1.50181412189851e-10	2.59138549406716e-07	12	110817254	ANAPC7	Body	opensea	Body-opensea
cg17785202	0.812362217146969	0.246225788883475	-0.566136428263493	1.52237263931811e-10	2.62077859462908e-07	1	14870226		IGR	opensea	IGR-opensea
cg05206206	0.742333315674093	0.345799180397205	-0.396534135276888	1.54102631920875e-10	2.63949759057165e-07	17	27217196	FLOT2	Body	opensea	Body-opensea
cg08623193	0.25323429238311	0.734174917213778	0.480940624830667	1.54114116302537e-10	2.63949759057165e-07	10	25009527	ARHGAP21	Body	shelf	Body-shelf
cg17074573	0.528537449079298	0.893601577861671	0.365064128782373	1.54389377847102e-10	2.63949759057165e-07	22	51165537	SHANK3	Body	shelf	Body-shelf
cg11613427	0.426731143495213	0.801637328407699	0.374906184912485	1.56334499688152e-10	2.66333097722418e-07	3	52932208	TMEM110	TSS1500	shore	TSS1500-shore
cg11101528	0.278397550399136	0.739600855120346	0.46120330472121	1.56993087437515e-10	2.66333097722418e-07	3	12800811	TMEM40	TSS200	opensea	TSS200-opensea
cg00760938	0.2451158462426	0.854696103831464	0.609580257588864	1.57036642979071e-10	2.66333097722418e-07	2	217357159		IGR	opensea	IGR-opensea
cg01976472	0.161442485674517	0.547028392313567	0.385585906639049	1.57215930654278e-10	2.66333097722418e-07	7	90366		IGR	opensea	IGR-opensea
cg03993991	0.170628496858606	0.616931714163443	0.446303217304836	1.5758530043253e-10	2.66352107384702e-07	3	52124398	POC1A	Body	opensea	Body-opensea
cg14981960	0.279302692480275	0.804039612006364	0.524736919526089	1.611292772742e-10	2.71724613321098e-07	1	68607289	GPR177	Body	opensea	Body-opensea
cg10256332	0.817005781312403	0.245005287884317	-0.572000493428085	1.64047895073283e-10	2.76020604486063e-07	2	239971251	HDAC4	3'UTR	shelf	3'UTR-shelf
cg27239280	0.0934769289787442	0.605514675417834	0.512037746439089	1.66733788013625e-10	2.7990651077975e-07	16	30907679	CTF1	TSS1500	shore	TSS1500-shore
cg02845018	0.359862310178746	0.828266204324726	0.46840389414598	1.67645100577311e-10	2.80802522834554e-07	2	27931682		IGR	opensea	IGR-opensea
cg21772659	0.834578268249157	0.272311056893086	-0.562267211356071	1.68288309408108e-10	2.81246448090639e-07	13	110307469		IGR	opensea	IGR-opensea
cg23682214	0.71504575678413	0.198481953810206	-0.516563802973924	1.69117626915822e-10	2.81998713444578e-07	2	133573291	MIR7853	Body	opensea	Body-opensea
cg11036669	0.785675874387342	0.411878963419574	-0.373796910967768	1.69528351022126e-10	2.82051182166324e-07	11	121453274	SORL1	Body	opensea	Body-opensea
cg22722548	0.169046798256873	0.795219544105603	0.62617274584873	1.70249040121902e-10	2.82617966844504e-07	4	91050967	CCSER1	5'UTR	shore	5'UTR-shore
cg26404226	0.743514741731728	0.207911135080395	-0.535603606651333	1.71192402399383e-10	2.83291994106287e-07	10	90686467		IGR	opensea	IGR-opensea
cg21592133	0.123151247305801	0.679961287435613	0.556810040129812	1.7151512036633e-10	2.83291994106287e-07	12	48151790	RAPGEF3	1stExon	shore	1stExon-shore
cg20062978	0.782940834462479	0.223574693692113	-0.559366140770366	1.71797853603287e-10	2.83291994106287e-07	6	17615976	NUP153	3'UTR	opensea	3'UTR-opensea
cg12406559	0.16837135796662	0.815974949495325	0.647603591528705	1.73591644180506e-10	2.85616630628072e-07	18	56530302	ZNF532	1stExon	shore	1stExon-shore
cg15794571	0.231613061056741	0.951032714534617	0.719419653477876	1.74625607786859e-10	2.86683592728972e-07	19	50981540	EMC10	Body	shore	Body-shore
cg02642833	0.31915416553802	0.841886860955484	0.522732695417465	1.7840702710537e-10	2.92246429079398e-07	11	95111161		IGR	opensea	IGR-opensea
cg22886019	0.696511129401585	0.179824912086702	-0.516686217314883	1.79049495500962e-10	2.92654236061761e-07	11	100601257	ARHGAP42	Body	opensea	Body-opensea
cg01751640	0.10391594420617	0.69483903015395	0.59092308594778	1.79452411794702e-10	2.92669568053564e-07	5	36239818	NADK2	Body	shore	Body-shore
cg21775752	0.402827650485726	0.0929898671852765	-0.30983778330045	1.80323997510525e-10	2.93447515003495e-07	3	52333077		IGR	opensea	IGR-opensea
cg00023919	0.85417182977599	0.251624079742542	-0.602547750033448	1.82704046769802e-10	2.96671480240889e-07	11	66839191	RHOD	3'UTR	island	3'UTR-island
cg01831657	0.835299045936124	0.259744756657866	-0.575554289278259	1.83919092916998e-10	2.97993808386989e-07	5	178014589	COL23A1	Body	shore	Body-shore
cg06487082	0.127308611219398	0.773998419183656	0.646689807964258	1.85446256581772e-10	2.99814994456111e-07	18	56530106	ZNF532	1stExon	shore	1stExon-shore
cg07684889	0.0385110646863104	0.520257697261274	0.481746632574964	1.86856177383649e-10	3.01148372811744e-07	19	37340642	ZNF345	TSS1500	shore	TSS1500-shore
cg26564117	0.802087776624896	0.246904997626957	-0.555182778997939	1.87080872510429e-10	3.01148372811744e-07	22	28249567	PITPNB	3'UTR	opensea	3'UTR-opensea
cg00328137	0.172714674873696	0.745504927352106	0.57279025247841	1.89460710182939e-10	3.04320549627149e-07	11	111852793	DIXDC1	Body	opensea	Body-opensea
cg00781343	0.872187386724018	0.301372712282616	-0.570814674441402	1.90257168929649e-10	3.04941238094027e-07	12	23251801		IGR	opensea	IGR-opensea
cg26572973	0.297985844525635	0.749275674586288	0.451289830060654	1.92937925178689e-10	3.08572884842988e-07	8	145728501	GPT	TSS1500	shore	TSS1500-shore
cg23100133	0.398226680821918	0.831311583619546	0.433084902797629	1.99230781944684e-10	3.17303442010759e-07	2	99434981	C2orf55	Body	shelf	Body-shelf
cg06312985	0.92215513488428	0.344342491583086	-0.577812643301194	1.99250102756282e-10	3.17303442010759e-07	7	32961866	RP9P	Body	opensea	Body-opensea
cg17538024	0.059254578152465	0.416203091958237	0.356948513805772	2.01879013425804e-10	3.20803006950135e-07	12	49183744	LOC100506125	Body	shore	Body-shore
cg15835713	0.191213887689837	0.713330865147607	0.52211697745777	2.04866563077138e-10	3.24856341211009e-07	5	74147080	FAM169A	5'UTR	opensea	5'UTR-opensea
cg19556257	0.307206216522366	0.822952351482857	0.515746134960491	2.06274403925526e-10	3.26392817030175e-07	10	111769559	ADD3-AS1	TSS1500	shore	TSS1500-shore
cg18434078	0.215239321277073	0.781010089058661	0.565770767781588	2.06986813250346e-10	3.26535519337561e-07	11	110396604		IGR	opensea	IGR-opensea
cg14612302	0.266090802117174	0.850299114579593	0.584208312462419	2.07679191094711e-10	3.26535519337561e-07	5	17090004		IGR	opensea	IGR-opensea
cg03627045	0.381852142998689	0.886008373745539	0.50415623074685	2.07681810005576e-10	3.26535519337561e-07	4	6774414		IGR	opensea	IGR-opensea
cg06850996	0.146281223187286	0.667106109215562	0.520824886028276	2.1078982899848e-10	3.30723015838688e-07	12	48152355	RAPGEF3	1stExon	shore	1stExon-shore
cg16736841	0.179991674931624	0.807685520782424	0.6276938458508	2.14227428768202e-10	3.35408894643119e-07	1	94132323	BCAR3	Body	opensea	Body-opensea
cg25555128	0.235449922248038	0.787057244616386	0.551607322368349	2.14926653238281e-10	3.35554975994855e-07	1	212400040	LOC101929541	Body	opensea	Body-opensea
cg15399008	0.682981539169226	0.123216492159092	-0.559765047010134	2.15223134778303e-10	3.35554975994855e-07	1	218545375	TGFB2	Body	opensea	Body-opensea
cg03340026	0.210340362411336	0.599348679553728	0.389008317142392	2.16309961092658e-10	3.36543907081424e-07	19	1403530		IGR	shore	IGR-shore
cg22851257	0.857557885685691	0.271852797189611	-0.58570508849608	2.17144034314343e-10	3.37136286361801e-07	10	97245429	SORBS1	5'UTR	opensea	5'UTR-opensea
cg04958654	0.203405419789599	0.797017097321595	0.593611677531996	2.19008663239179e-10	3.39322897461815e-07	19	58069120	ZNF550	TSS1500	shore	TSS1500-shore
cg10956900	0.419745632743435	0.836492741167941	0.416747108424506	2.21523929595244e-10	3.42506391369119e-07	11	66335374	CTSF	Body	shore	Body-shore
cg20832320	0.661992018964301	0.923945604519904	0.261953585555604	2.23964851380683e-10	3.45561967329881e-07	3	49712339	APEH	Body	shore	Body-shore
cg05775882	0.383000246356164	0.886884103398064	0.5038838570419	2.26622537789774e-10	3.48626212696712e-07	12	85307598	SLC6A15	TSS1500	shore	TSS1500-shore
cg03653817	0.840966673908262	0.270261577067035	-0.570705096841227	2.26888398618257e-10	3.48626212696712e-07	1	181065498		IGR	opensea	IGR-opensea
cg00905722	0.265881230055195	0.676105410262915	0.41022418020772	2.28663899931963e-10	3.50629923851961e-07	9	26790502		IGR	opensea	IGR-opensea
cg07908984	0.207910778315677	0.767414191640116	0.559503413324439	2.30048974282374e-10	3.52027946053513e-07	3	12800836	TMEM40	TSS200	opensea	TSS200-opensea
cg00734838	0.852644578846211	0.301708501874711	-0.5509360769715	2.31973275931922e-10	3.53378971754031e-07	10	14614164	FAM107B	1stExon	opensea	1stExon-opensea
cg22232056	0.786451597039415	0.412148229478851	-0.374303367560563	2.3208119086268e-10	3.53378971754031e-07	15	80110327		IGR	opensea	IGR-opensea
cg01371123	0.945888804152114	0.437961251879872	-0.507927552272242	2.32718020284931e-10	3.53378971754031e-07	2	54833721	SPTBN1	Body	opensea	Body-opensea
cg26930764	0.781014404715385	0.169681222425578	-0.611333182289807	2.3300798057595e-10	3.53378971754031e-07	8	75106975		IGR	opensea	IGR-opensea
cg22051854	0.700842980483483	0.113017605749725	-0.587825374733758	2.33307706861482e-10	3.53378971754031e-07	1	39734340	MACF1	Body	opensea	Body-opensea
cg05081659	0.645237401401631	0.23645385860049	-0.408783542801141	2.34405469333171e-10	3.53484635002233e-07	3	52333086		IGR	opensea	IGR-opensea
cg20778600	0.347283589901576	0.922499035181255	0.575215445279679	2.34623753319086e-10	3.53484635002233e-07	4	152090378	SH3D19	Body	opensea	Body-opensea
cg13007080	0.955063922804625	0.236883461878504	-0.718180460926122	2.35130109777877e-10	3.53484635002233e-07	4	89198694	PPM1K	Body	opensea	Body-opensea
cg13625816	0.202226057477393	0.781688514984766	0.579462457507373	2.35278709904242e-10	3.53484635002233e-07	8	37755160	RAB11FIP1	Body	shore	Body-shore
cg06085432	0.227659477632168	0.716968057471936	0.489308579839768	2.38522973961413e-10	3.57636345869579e-07	5	170179543		IGR	opensea	IGR-opensea
cg25833777	0.676618973351053	0.211156914214351	-0.465462059136702	2.39114528677755e-10	3.57801935737257e-07	20	32533677		IGR	opensea	IGR-opensea
cg05276360	0.783638694259831	0.378944966768394	-0.404693727491437	2.40968774697695e-10	3.59852510025057e-07	19	11354401	DOCK6	Body	shore	Body-shore
cg07220032	0.904563988245886	0.335627389203773	-0.568936599042114	2.48398906552167e-10	3.70204969161511e-07	13	24742701	SPATA13	5'UTR	opensea	5'UTR-opensea
cg20867648	0.675096051482526	0.232779785522196	-0.442316265960331	2.53444858489361e-10	3.76969827399339e-07	18	74780177	MBP	Body	opensea	Body-opensea
cg05517875	0.133722747842542	0.61481927420817	0.481096526365628	2.56867756027848e-10	3.81298393644436e-07	2	68126478		IGR	opensea	IGR-opensea
cg11516862	0.931824087253999	0.424783553320998	-0.507040533933001	2.58058659301145e-10	3.82303108472086e-07	12	110817267	ANAPC7	Body	opensea	Body-opensea
cg27549079	0.639853070017854	0.24014871154326	-0.399704358474595	2.59139816713322e-10	3.83141567735913e-07	15	64566942	CSNK1G1	Body	opensea	Body-opensea
cg22802746	0.20594696199572	0.807859563688296	0.601912601692576	2.61941392834632e-10	3.86515314126931e-07	19	4717348	DPP9	Body	opensea	Body-opensea
cg26371705	0.91618180844238	0.630192940126377	-0.285988868316004	2.64456243344602e-10	3.89453450545414e-07	22	46507241	MIRLET7A3	TSS1500	opensea	TSS1500-opensea
cg18059210	0.280708093052678	0.785761968494723	0.505053875442045	2.67346413706765e-10	3.91352367068445e-07	4	89443076	PIGY	5'UTR	shore	5'UTR-shore
cg26860604	0.224662542063098	0.790356012062136	0.565693469999037	2.67528618017114e-10	3.91352367068445e-07	16	69958964	WWP2	1stExon	opensea	1stExon-opensea
cg02608054	0.115474660280383	0.662331180792402	0.546856520512019	2.67683848587689e-10	3.91352367068445e-07	11	82610918	PRCP	Body	shore	Body-shore
cg01565774	0.100256891707559	0.604957532961062	0.504700641253503	2.67850608636153e-10	3.91352367068445e-07	12	56414533	IKZF4	TSS200	opensea	TSS200-opensea
cg00025496	0.515275102264647	0.168433929202614	-0.346841173062034	2.69261388039167e-10	3.92642235673773e-07	17	1057343	ABR	Body	opensea	Body-opensea
cg20108327	0.248156639362951	0.700139753121408	0.451983113758457	2.70514687913644e-10	3.93697865526172e-07	8	17534512	MTUS1	Body	opensea	Body-opensea
cg12282516	0.130320619169412	0.533140464389356	0.402819845219944	2.71603399355123e-10	3.94510303267989e-07	1	16179129	SPEN	Body	shelf	Body-shelf
cg07177413	0.369733921327901	0.88135667255586	0.51162275122796	2.74762534283558e-10	3.97653843393018e-07	19	35225819	ZNF181	5'UTR	shore	5'UTR-shore
cg18043888	0.715491838786212	0.211893651833839	-0.503598186952373	2.7483699636948e-10	3.97653843393018e-07	11	66839187	RHOD	3'UTR	island	3'UTR-island
cg05541096	0.171910797227023	0.631475221990776	0.459564424763753	2.77984416651281e-10	4.01426770462572e-07	9	124854664	TTLL11	Body	shore	Body-shore
cg10113809	0.334846265315651	0.907460923087724	0.572614657772073	2.80372325469865e-10	4.04090417583982e-07	16	21608395	METTL9	TSS200	shelf	TSS200-shelf
cg19044429	0.288070679888969	0.827227328976046	0.539156649087077	2.81494249168573e-10	4.04494265945158e-07	13	60348894	DIAPH3	Body	opensea	Body-opensea
cg13741422	0.13176771770244	0.721407603492807	0.589639885790367	2.81740330351263e-10	4.04494265945158e-07	1	41229900	NFYC	Body	opensea	Body-opensea
cg08430395	0.181693100386483	0.702928255493415	0.521235155106932	2.8449443695659e-10	4.0720196998594e-07	7	4859763	RADIL	Body	shelf	Body-shelf
cg18937561	0.198305700465799	0.752272982614777	0.553967282148978	2.85096031653179e-10	4.0720196998594e-07	10	14879252	HSPA14	TSS1500	shore	TSS1500-shore
cg15979112	0.364428044442501	0.911801852015797	0.547373807573296	2.85559036879907e-10	4.0720196998594e-07	8	17534498	MTUS1	Body	opensea	Body-opensea
cg13729285	0.799217300635627	0.178727884426519	-0.620489416209108	2.85816478236502e-10	4.0720196998594e-07	9	84764156		IGR	opensea	IGR-opensea
cg13474639	0.122305267324303	0.65637961125343	0.534074343929126	2.89621106862455e-10	4.11833461194556e-07	9	104160145	MRPL50	Body	shore	Body-shore
cg09899535	0.902277107408933	0.524338076264578	-0.377939031144355	2.92327003292395e-10	4.14887888802534e-07	15	41293531	INO80	Body	opensea	Body-opensea
cg00325390	0.679378564230603	0.0703813996704514	-0.608997164560152	2.95784756352192e-10	4.18667807009298e-07	7	5458847	TNRC18	Body	island	Body-island
cg09070415	0.544262394059608	0.870055267106857	0.325792873047249	2.96116223499635e-10	4.18667807009298e-07	1	32041052	TINAGL1	TSS1500	opensea	TSS1500-opensea
cg20198644	0.159034357354031	0.714694045388529	0.555659688034498	2.97100549980542e-10	4.19262433047684e-07	1	207241796	PFKFB2	Body	opensea	Body-opensea
cg25421409	0.768154521088926	0.212302731975288	-0.555851789113638	2.98287663089188e-10	4.20140433216145e-07	13	107026684		IGR	opensea	IGR-opensea
cg19366877	0.126848999744936	0.65739924169757	0.530550241952634	2.99919334310959e-10	4.21384187102398e-07	1	204010639	C1orf157	TSS1500	opensea	TSS1500-opensea
cg20001829	0.0977097935241535	0.74200287906316	0.644293085539006	3.00303915013569e-10	4.21384187102398e-07	11	118402342	TMEM25	5'UTR	shore	5'UTR-shore
cg17184704	0.688077182175608	0.072606396779708	-0.6154707853959	3.01024160271431e-10	4.21599359323129e-07	10	11727286		IGR	opensea	IGR-opensea
cg12320845	0.816530513570936	0.219639452019699	-0.596891061551237	3.05350239079924e-10	4.26854379702683e-07	2	178540429	PDE11A	Body	opensea	Body-opensea
cg22857328	0.29841411030873	0.808875123366486	0.510461013057756	3.07075272755688e-10	4.28460457309988e-07	7	79902110		IGR	opensea	IGR-opensea
cg09077757	0.149691331574141	0.624895044686421	0.47520371311228	3.09790456730152e-10	4.31439483795057e-07	1	91870491	HFM1	TSS200	shore	TSS200-shore
cg26036617	0.269845840619912	0.865009493157755	0.595163652537842	3.13172943427222e-10	4.35334976903323e-07	7	129633632		IGR	opensea	IGR-opensea
cg16612998	0.12788404508401	0.504835617214551	0.376951572130542	3.14148400455233e-10	4.3587621684954e-07	11	46940465	LRP4	TSS1500	shore	TSS1500-shore
cg21660683	0.049076063544572	0.69894523264546	0.649869169100888	3.16448509102754e-10	4.38249952759116e-07	12	12867896		IGR	shore	IGR-shore
cg07159958	0.514382889264807	0.0987632972537414	-0.415619592011065	3.24861517008156e-10	4.47964813296843e-07	14	51026681	ATL1	TSS200	shore	TSS200-shore
cg02470267	0.241806750303656	0.660035330958056	0.4182285806544	3.24983698220755e-10	4.47964813296843e-07	7	4859734	RADIL	Body	shelf	Body-shelf
cg19516481	0.901722231926878	0.24391415565593	-0.657808076270948	3.25270406539663e-10	4.47964813296843e-07	12	133277337	PXMP2	Body	opensea	Body-opensea
cg00540067	0.379526068218929	0.770111392226072	0.390585324007143	3.28697141000103e-10	4.51847382966079e-07	3	126074344	KLF15	5'UTR	shore	5'UTR-shore
cg13941783	0.521701208090071	0.100312540566527	-0.421388667523543	3.31908549813052e-10	4.55420172006583e-07	22	47016175		IGR	shore	IGR-shore
cg15447231	0.572544829635226	0.106351586278438	-0.466193243356788	3.33837147401239e-10	4.57222865239635e-07	1	101537255		IGR	opensea	IGR-opensea
cg24413918	0.260845106354575	0.863165359724844	0.602320253370269	3.35436090319879e-10	4.58466414143712e-07	19	58516100	ZNF606	TSS1500	shore	TSS1500-shore
cg14346202	0.169969090446412	0.581738860068565	0.411769769622153	3.35978060417919e-10	4.58466414143712e-07	15	73809957	C15orf60	Body	opensea	Body-opensea
cg23282041	0.248042576688002	0.764046475858032	0.51600389917003	3.39248938161655e-10	4.62081907178237e-07	17	39950347		IGR	opensea	IGR-opensea
cg21199922	0.830938079311206	0.381315800967924	-0.449622278343281	3.42706448443002e-10	4.65937923318963e-07	4	38622735	FLJ13197	Body	opensea	Body-opensea
cg04892187	0.517482638531807	0.820643946072327	0.303161307540521	3.44928702168415e-10	4.68103497031082e-07	8	145040629	PLEC1	Body	opensea	Body-opensea
cg08822523	0.129474953369931	0.710743761691979	0.581268808322048	3.5015564662667e-10	4.73891894232068e-07	4	91156290	FAM190A	5'UTR	opensea	5'UTR-opensea
cg23744624	0.121622119464359	0.721515522002567	0.599893402538208	3.50468395286809e-10	4.73891894232068e-07	12	46386648		IGR	shore	IGR-shore
cg04317686	0.388913992221207	0.816127068930252	0.427213076709045	3.52225164365662e-10	4.75402970848327e-07	7	150885401	ASB10	TSS1500	opensea	TSS1500-opensea
cg24032252	0.247701788078415	0.774752122822828	0.527050334744412	3.53909967766739e-10	4.76811615486199e-07	14	54864572	CDKN3	Body	shore	Body-shore
cg14405813	0.279063407959205	0.761191250769243	0.482127842810039	3.54684872658998e-10	4.76991505094964e-07	7	139414573	HIPK2	Body	shore	Body-shore
cg12320351	0.791274726794511	0.225863669667229	-0.565411057127282	3.61001749898832e-10	4.8461031297069e-07	6	143189430	HIVEP2	5'UTR	opensea	5'UTR-opensea
cg20651980	0.283731810668495	0.733280714118061	0.449548903449566	3.63744194690522e-10	4.87101354935565e-07	X	152987922	BCAP31	Body	shore	Body-shore
cg22091621	0.161821281272091	0.681190714356289	0.519369433084197	3.64167361413292e-10	4.87101354935565e-07	11	10831772	EIF4G2	TSS1500	shore	TSS1500-shore
cg05992340	0.435074651219103	0.955605022800018	0.520530371580915	3.693644927514e-10	4.93165921621677e-07	5	58882243	PDE4D	Body	opensea	Body-opensea
cg21941344	0.0902066708358074	0.601524293419609	0.511317622583801	3.75635736635683e-10	5.00640308691872e-07	10	14879285	HSPA14	TSS1500	shore	TSS1500-shore
cg03133256	0.456894777360309	0.79076036490589	0.333865587545581	3.77912996442893e-10	5.0277436878463e-07	22	24802889	SPECC1L-ADORA2A	Body	opensea	Body-opensea
cg24666355	0.326588688195179	0.795105928828741	0.468517240633562	3.79704706642315e-10	5.04255986950423e-07	1	222923875	FAM177B	3'UTR	opensea	3'UTR-opensea
cg10025604	0.32517554065701	0.843253436869357	0.518077896212346	3.82876554825085e-10	5.0756190875397e-07	7	16461579	ISPD	TSS1500	shore	TSS1500-shore
cg24360658	0.0699461689657101	0.705195098377124	0.635248929411413	3.90462661048139e-10	5.16697432954115e-07	12	92536503	C12orf79	TSS200	shelf	TSS200-shelf
cg26224018	0.906168865520925	0.523191306878484	-0.382977558642442	3.93551526704483e-10	5.1985989697675e-07	1	64942153	CACHD1	Body	opensea	Body-opensea
cg25733957	0.425809234137274	0.85372504231109	0.427915808173817	3.97030916269949e-10	5.23526092522395e-07	19	18480246	PGPEP1	3'UTR	opensea	3'UTR-opensea
cg15100135	0.058406574786804	0.388951843744401	0.330545268957597	4.02457743271709e-10	5.29581708516905e-07	17	4891775	INCA1	Body	shore	Body-shore
cg03975920	0.682705634950559	0.251644112019391	-0.431061522931168	4.03047561383702e-10	5.29581708516905e-07	9	95878539		IGR	opensea	IGR-opensea
cg17437088	0.254686357071507	0.765580489304285	0.510894132232778	4.05170285688855e-10	5.3143192258292e-07	7	130698670	FLJ43663	Body	opensea	Body-opensea
cg16540829	0.251843947414305	0.742061115949899	0.490217168535594	4.07550925366025e-10	5.33613314766391e-07	12	129304569	SLC15A4	Body	shelf	Body-shelf
cg26259843	0.163942475959944	0.848682807769006	0.684740331809062	4.10875597276461e-10	5.37020904551364e-07	20	31488878		IGR	opensea	IGR-opensea
cg17509612	0.264897356409974	0.622065348449209	0.357167992039235	4.15729789143579e-10	5.42412137452222e-07	9	132598774	C9orf78	TSS1500	shore	TSS1500-shore
cg01822771	0.78330196134984	0.225900781120819	-0.557401180229021	4.18480708853936e-10	5.45045105654994e-07	4	89197590	PPM1K	Body	opensea	Body-opensea
cg25683068	0.872890633156062	0.500934693164807	-0.371955939991255	4.19856858636878e-10	5.45881445652757e-07	2	240115168	MGC16025	Body	shelf	Body-shelf
cg01365568	0.290577509114356	0.792938404681341	0.502360895566985	4.21395430013438e-10	5.46582778915671e-07	3	134094235	AMOTL2	TSS1500	shore	TSS1500-shore
cg25384513	0.750096282763453	0.168520118947629	-0.581576163815824	4.21866196083318e-10	5.46582778915671e-07	5	179751817	GFPT2	ExonBnd	opensea	ExonBnd-opensea
cg03314569	0.365809825128916	0.830260207388275	0.464450382259359	4.30055725441298e-10	5.56224352286765e-07	1	32041732	TINAGL1	TSS1500	opensea	TSS1500-opensea
cg13318825	0.302366299716026	0.792984380579627	0.490618080863601	4.32162786874569e-10	5.57979179333892e-07	12	92544536		IGR	opensea	IGR-opensea
cg00189136	0.737845004973284	0.342455114721631	-0.395389890251653	4.35468412192454e-10	5.61272745927608e-07	3	93747545	STX19	TSS200	opensea	TSS200-opensea
cg27517363	0.18878039280118	0.701921853404352	0.513141460603171	4.38912602958956e-10	5.64733203321371e-07	10	64567038	ADO	1stExon	shore	1stExon-shore
cg24841644	0.4170299732755	0.800201837453015	0.383171864177515	4.40968312451362e-10	5.66398283633123e-07	15	91249838	CRTC3-AS1	Body	opensea	Body-opensea
cg25840926	0.649183678239535	0.156869200488025	-0.49231447775151	4.44432892990783e-10	5.69864115610519e-07	2	20647987	RHOB	1stExon	island	1stExon-island
cg23609402	0.750293936558648	0.176568101894661	-0.573725834663987	4.46002110185907e-10	5.70756751478111e-07	19	7243150	INSR	Body	opensea	Body-opensea
cg04131952	0.243763305004408	0.774732543730832	0.530969238726424	4.46663981003239e-10	5.70756751478111e-07	9	71994536	FAM189A2	Body	opensea	Body-opensea
cg24458682	0.146061333717699	0.65078751602615	0.504726182308451	4.50129730973879e-10	5.74198764815482e-07	1	167722476	MPZL1	Body	opensea	Body-opensea
cg23454517	0.845871117233083	0.359923749591361	-0.485947367641722	4.51462394707842e-10	5.74912621994974e-07	17	77917772	TBC1D16	Body	island	Body-island
cg11283847	0.840941043075922	0.3833889312954	-0.457552111780523	4.524252576747e-10	5.75153922616432e-07	17	77917595	TBC1D16	Body	island	Body-island
cg10207073	0.346010019383915	0.878990166369702	0.532980146985787	4.57051161945401e-10	5.78779293683782e-07	4	72474358		IGR	opensea	IGR-opensea
cg24462980	0.83356127565733	0.341443438882671	-0.492117836774659	4.57602958470518e-10	5.78779293683782e-07	1	19762766	CAPZB	Body	opensea	Body-opensea
cg02435350	0.674068370420341	0.264279920104524	-0.409788450315817	4.57611786446626e-10	5.78779293683782e-07	16	57687984	ADGRG1	Body	opensea	Body-opensea
cg13320181	0.247489606229606	0.684612520222413	0.437122913992807	4.61880013932268e-10	5.8318585962872e-07	1	16345374	HSPB7	TSS200	opensea	TSS200-opensea
cg08003943	0.835455991903542	0.285401502786494	-0.550054489117048	4.64136722345251e-10	5.85041978498956e-07	16	12096413	SNX29	Body	opensea	Body-opensea
cg18262539	0.217597547610816	0.742156576638303	0.524559029027487	4.69533545897197e-10	5.90843217961723e-07	12	48344839		IGR	opensea	IGR-opensea
cg10509784	0.598455021934741	0.197650082037273	-0.400804939897468	4.7190140315069e-10	5.92819760662065e-07	15	70011565		IGR	opensea	IGR-opensea
cg06538684	0.062726402681598	0.573323582532291	0.510597179850693	4.73145511665146e-10	5.93380323543467e-07	12	12511223	LOH12CR2	TSS1500	shore	TSS1500-shore
cg06630771	0.139875242659975	0.716410863443812	0.576535620783836	4.76795408303001e-10	5.96951061938847e-07	12	24913804		IGR	opensea	IGR-opensea
cg20680818	0.373085930781171	0.816232527263418	0.443146596482247	4.81091308868381e-10	6.00724293176742e-07	10	94048168	CPEB3	5'UTR	shelf	5'UTR-shelf
cg13461303	0.688172506382694	0.193646008707327	-0.494526497675368	4.81424674103444e-10	6.00724293176742e-07	9	36166258		IGR	island	IGR-island
cg19519640	0.524776357817413	0.854095735838687	0.329319378021274	4.93390175604503e-10	6.14623662438298e-07	3	50330778	IFRD2	TSS1500	shore	TSS1500-shore
cg10484693	0.222750941923235	0.679705312853519	0.456954370930284	4.95373401707383e-10	6.16062267328708e-07	10	29214692		IGR	shore	IGR-shore
cg09726279	0.248100818502936	0.660714455052375	0.41261363654944	4.9697797253379e-10	6.17025947161268e-07	17	4457835	MYBBP1A	Body	shore	Body-shore
cg05910888	0.839644705374496	0.391550504719085	-0.44809420065541	5.00041321178391e-10	6.18946173651343e-07	16	18827667	SMG1	Body	opensea	Body-opensea
cg26832686	0.12304156197041	0.803172274555772	0.680130712585362	5.00189124482255e-10	6.18946173651343e-07	16	69958189	WWP2	TSS1500	opensea	TSS1500-opensea
cg06633990	0.739774873375887	0.307093070118659	-0.432681803257228	5.02482810494009e-10	6.20751571930084e-07	2	136718403	DARS	Body	opensea	Body-opensea
cg12440404	0.265644032410677	0.783069569247285	0.517425536836608	5.09530164785419e-10	6.28413776632833e-07	3	193810875		IGR	opensea	IGR-opensea
cg03590328	0.774989566780174	0.471112645876242	-0.303876920903932	5.13446888981554e-10	6.32195933378261e-07	7	2684462	TTYH3	Body	shelf	Body-shelf
cg00141929	0.885526142608834	0.359225490174942	-0.526300652433892	5.16262617827831e-10	6.34602281776949e-07	12	106886989	POLR3B	Body	opensea	Body-opensea
cg13139735	0.847812841345484	0.460108393928667	-0.387704447416817	5.1745259795336e-10	6.34602281776949e-07	1	191610989		IGR	opensea	IGR-opensea
cg22477190	0.438248567864366	0.151031338866216	-0.28721722899815	5.17961178873254e-10	6.34602281776949e-07	3	52333093		IGR	opensea	IGR-opensea
cg19280364	0.262001409461088	0.818681796683457	0.556680387222369	5.21961813943088e-10	6.37610867873491e-07	15	73077442	ADPGK	TSS1500	shore	TSS1500-shore
cg06298480	0.543099618938097	0.878902810878834	0.335803191940737	5.2213149870505e-10	6.37610867873491e-07	7	158804287	LOC154822	Body	opensea	Body-opensea
cg07152925	0.202548551590629	0.778437857298306	0.575889305707676	5.24480595184274e-10	6.39429545563578e-07	21	48024683	S100B	5'UTR	opensea	5'UTR-opensea
cg12782696	0.0859662410324173	0.463559026378901	0.377592785346484	5.27284745024075e-10	6.41796148275687e-07	12	48152363	RAPGEF3	TSS200	shore	TSS200-shore
cg10713002	0.178557595059881	0.529849743947008	0.351292148887128	5.29495825931158e-10	6.43434329703259e-07	8	144905047	PUF60	Body	opensea	Body-opensea
cg26429069	0.656023979806489	0.214582456650028	-0.441441523156461	5.30418976873774e-10	6.43504648856788e-07	9	132758559	FNBP1	Body	opensea	Body-opensea
cg12945054	0.419096422558682	0.90018769419141	0.481091271632728	5.33375679668593e-10	6.46037827303087e-07	7	12841881		IGR	opensea	IGR-opensea
cg25860981	0.864129883363335	0.195716216684896	-0.668413666678439	5.35587950280858e-10	6.47662559219954e-07	7	154633849	DPP6	Body	opensea	Body-opensea
cg17754362	0.583734625748285	0.901427738756027	0.317693113007742	5.36912124790465e-10	6.48209824528686e-07	2	20552116		IGR	shore	IGR-shore
cg15371881	0.204828670837124	0.763418484969281	0.558589814132157	5.40753047967795e-10	6.50800856210224e-07	5	142065819	FGF1	5'UTR	opensea	5'UTR-opensea
cg15999356	0.770498699234114	0.28361781563388	-0.486880883600235	5.40808465248945e-10	6.50800856210224e-07	11	101990755	YAP1	Body	opensea	Body-opensea
cg25386707	0.7023386263924	0.158990206881357	-0.543348419511043	5.53557543875645e-10	6.65066747851318e-07	10	131748428	EBF3	Body	opensea	Body-opensea
cg01009059	0.36077057731607	0.875111935430604	0.514341358114534	5.5509497824212e-10	6.65838217030385e-07	19	46391024		IGR	shore	IGR-shore
cg06696963	0.210360063442434	0.613291076643704	0.402931013201271	5.56497419858871e-10	6.66445538115433e-07	16	88875983	APRT	3'UTR	shore	3'UTR-shore
cg27035840	0.721209442546817	0.238635323034736	-0.482574119512081	5.58733383229207e-10	6.6793990720858e-07	10	27900349		IGR	opensea	IGR-opensea
cg07943245	0.443426436248482	0.887000383699589	0.443573947451107	5.60395389481058e-10	6.6793990720858e-07	17	45373603	ITGB3	Body	opensea	Body-opensea
cg05376119	0.759813321498675	0.249202801221566	-0.510610520277109	5.60439674083026e-10	6.6793990720858e-07	6	18314298		IGR	opensea	IGR-opensea
cg00661523	0.244286082779259	0.668051358210165	0.423765275430905	5.65826838434708e-10	6.73281429006696e-07	3	151985426	MBNL1	TSS1500	shore	TSS1500-shore
cg07436562	0.284915449055927	0.623372242966835	0.338456793910908	5.76552834721082e-10	6.84948451692317e-07	17	73750299	ITGB4	Body	shore	Body-shore
cg02977388	0.799757090777593	0.293603218059953	-0.50615387271764	5.78071090019861e-10	6.85656850205822e-07	10	90253615	RNLS	Body	opensea	Body-opensea
cg23873460	0.506380871498527	0.845474946856951	0.339094075358424	5.81421282443021e-10	6.88482496769778e-07	20	43513519	YWHAB	TSS1500	shore	TSS1500-shore
cg15980753	0.596794524691502	0.0765302175684224	-0.52026430712308	5.82841091197864e-10	6.88482496769778e-07	9	13568665		IGR	opensea	IGR-opensea
cg08822809	0.411240203347831	0.932755914437171	0.52151571108934	5.83230655923367e-10	6.88482496769778e-07	7	16443265	ISPD	Body	opensea	Body-opensea
cg08715432	0.0999375596296361	0.558748553613595	0.458810993983959	5.87307912953806e-10	6.92196824723363e-07	8	144363179	LINC01604	Body	shore	Body-shore
cg14285266	0.101833108076053	0.608025429157517	0.506192321081464	5.93368117512455e-10	6.9823278805233e-07	2	99374920		IGR	opensea	IGR-opensea
cg08198193	0.295482911649557	0.79053137354013	0.495048461890573	6.00404542194195e-10	7.0539661104816e-07	5	81146787		IGR	opensea	IGR-opensea
cg08106386	0.448406626716565	0.776895305775603	0.328488679059038	6.06187187785068e-10	7.10276892228731e-07	5	132598487	FSTL4	Body	opensea	Body-opensea
cg26513279	0.700980871413627	0.214686186415619	-0.486294684998007	6.06468573771459e-10	7.10276892228731e-07	2	39334349	SOS1	Body	opensea	Body-opensea
cg04852518	0.385907730974159	0.0759772329978045	-0.309930497976354	6.18565224554754e-10	7.23305045565368e-07	3	52272496	TWF2	Body	shore	Body-shore
cg10718267	0.802415827605594	0.265122409695631	-0.537293417909963	6.19777222052641e-10	7.23584555451763e-07	2	9783004		IGR	opensea	IGR-opensea
cg05973028	0.805260511665878	0.374728009037941	-0.430532502627937	6.34811972738637e-10	7.39975839545364e-07	8	56805707	LYN	5'UTR	opensea	5'UTR-opensea
cg02464519	0.347459811902666	0.881756992132273	0.534297180229607	6.41153484222539e-10	7.46198305146211e-07	15	41158367		IGR	opensea	IGR-opensea
cg16175941	0.388781485065067	0.817219323004117	0.428437837939049	6.45583293624214e-10	7.50179891878092e-07	6	154779103	CNKSR3	Body	opensea	Body-opensea
cg10091798	0.262978054175568	0.713742406564462	0.450764352388894	6.51497233267634e-10	7.55870952267197e-07	12	46654629	SLC38A1	5'UTR	opensea	5'UTR-opensea
cg16958707	0.174333750739385	0.763392339048648	0.589058588309263	6.54032596434865e-10	7.57630544716257e-07	3	171874269	FNDC3B	Body	opensea	Body-opensea
cg08554365	0.389933741691595	0.910821098972681	0.520887357281086	6.55346498006858e-10	7.57971925032218e-07	21	45753512	C21orf2	Body	shore	Body-shore
cg19806151	0.723375233242475	0.224800704214367	-0.498574529028108	6.68736192900779e-10	7.72257386290009e-07	1	223354216		IGR	opensea	IGR-opensea
cg21663427	0.281996475287964	0.761610148664817	0.479613673376852	6.74725939415478e-10	7.77966330753141e-07	12	42718770	MIR7851	TSS1500	shore	TSS1500-shore
cg17868307	0.173639893897477	0.653527185341494	0.479887291444017	6.77304961905792e-10	7.79731086268796e-07	7	73597649	EIF4H	Body	opensea	Body-opensea
cg19465268	0.557484149885536	0.353384910595293	-0.204099239290243	6.78857117572428e-10	7.80123050432871e-07	7	75517941	RHBDD2	3'UTR	opensea	3'UTR-opensea
cg19032530	0.352895415613186	0.867387861594321	0.514492445981134	6.79743410821282e-10	7.80123050432871e-07	5	35696925	SPEF2	Body	opensea	Body-opensea
cg09560586	0.870646593730575	0.36597715633399	-0.504669437396585	6.84270236318617e-10	7.84108321399483e-07	17	66301429	ARSG	5'UTR	opensea	5'UTR-opensea
cg18444673	0.246856169819393	0.662717471679017	0.415861301859624	6.87216430455003e-10	7.86272863996833e-07	19	36389500	NFKBID	5'UTR	shore	5'UTR-shore
cg17622246	0.811556340756651	0.329591778659567	-0.481964562097084	6.8922130393214e-10	7.86702133531603e-07	13	112550380		IGR	shelf	IGR-shelf
cg12530592	0.775362432112334	0.32103081446388	-0.454331617648454	6.89707286164978e-10	7.86702133531603e-07	1	167967734	MIR1255B2	TSS200	opensea	TSS200-opensea
cg19563049	0.790079120400795	0.267228373904384	-0.522850746496411	6.93126393178575e-10	7.89391353132865e-07	6	16753080	ATXN1	5'UTR	opensea	5'UTR-opensea
cg09669125	0.338508194727178	0.855311957327002	0.516803762599823	6.94468489320175e-10	7.89710488928898e-07	5	149318703	PDE6A	Body	opensea	Body-opensea
cg02705800	0.638951565000995	0.048528161621792	-0.590423403379203	6.97961887173938e-10	7.92471254650627e-07	15	93199018	FAM174B	5'UTR	island	5'UTR-island
cg15243027	0.850044680853666	0.218878682302568	-0.631165998551097	7.01973419762704e-10	7.95811000747203e-07	2	32784469	BIRC6-AS2	Body	opensea	Body-opensea
cg10233698	0.925432690778719	0.487484522084483	-0.437948168694236	7.05739512249259e-10	7.98862753947756e-07	1	209997025		IGR	opensea	IGR-opensea
cg00423277	0.602673200921722	0.20500585643732	-0.397667344484402	7.1783191413149e-10	8.1051677919426e-07	8	65719068		IGR	opensea	IGR-opensea
cg04861096	0.118718935823602	0.291019628910471	0.172300693086869	7.18214741437339e-10	8.1051677919426e-07	16	729354	STUB1	TSS1500	shore	TSS1500-shore
cg10286153	0.48865914180296	0.153772511328154	-0.334886630474806	7.21162188510595e-10	8.11618193363632e-07	17	17696069	RAI1	5'UTR	shore	5'UTR-shore
cg25864024	0.553934264714321	0.0731302504591326	-0.480804014255188	7.215986270107e-10	8.11618193363632e-07	15	93199037	FAM174B	TSS200	island	TSS200-island
cg13511324	0.22153260367067	0.784702490174834	0.563169886504164	7.22464735410256e-10	8.11618193363632e-07	14	104056883	C14orf153	3'UTR	opensea	3'UTR-opensea
cg19130973	0.341536968998659	0.822022444593493	0.480485475594834	7.25531542018796e-10	8.1320957541497e-07	3	12979917	IQSEC1	Body	shore	Body-shore
cg26174351	0.320307765395398	0.767601624794195	0.447293859398798	7.26337789979079e-10	8.1320957541497e-07	17	47481071		IGR	opensea	IGR-opensea
cg18758923	0.806184959815612	0.261672819978849	-0.544512139836763	7.27161738530138e-10	8.1320957541497e-07	12	63126696	PPM1H	Body	opensea	Body-opensea
cg15230803	0.24943670999448	0.862400286430146	0.612963576435666	7.2958721053575e-10	8.14696954621251e-07	8	42236255		IGR	opensea	IGR-opensea
cg07145038	0.273675668999744	0.784828122327029	0.511152453327286	7.35811809278548e-10	8.2041582618588e-07	5	55374514		IGR	opensea	IGR-opensea
cg13594957	0.227202919202523	0.658916081586899	0.431713162384376	7.4046596288722e-10	8.23975802336434e-07	7	150884641	ASB10	TSS200	opensea	TSS200-opensea
cg15812969	0.786661015732035	0.333278348709081	-0.453382667022954	7.4122057486577e-10	8.23975802336434e-07	21	17139436	USP25	Body	opensea	Body-opensea
cg14353148	0.805014121494429	0.24134249386522	-0.563671627629209	7.44535417134065e-10	8.26425423043682e-07	4	186306032		IGR	opensea	IGR-opensea
cg23146741	0.752078980011669	0.167446663254177	-0.584632316757492	7.46845084397756e-10	8.27753672885151e-07	8	42712312	RNF170	Body	opensea	Body-opensea
cg22868237	0.768586184027997	0.219729153991278	-0.548857030036718	7.5258611585467e-10	8.32875407250285e-07	2	152631154		IGR	opensea	IGR-opensea
cg16318726	0.17830809124083	0.741412124120942	0.563104032880112	7.55077665291425e-10	8.34391113010268e-07	5	88173754	MEF2C	5'UTR	opensea	5'UTR-opensea
cg01977090	0.79120956312766	0.29842795680231	-0.49278160632535	7.58999298367025e-10	8.37480276262862e-07	4	2851837	ADD1	5'UTR	opensea	5'UTR-opensea
cg07232465	0.222488884668804	0.655743298674978	0.433254414006174	7.67573404653822e-10	8.45686222894534e-07	11	59705801		IGR	opensea	IGR-opensea
cg11581865	0.596733087801302	0.0837038020493947	-0.513029285751907	7.74621241627537e-10	8.51011891081675e-07	11	120078840		IGR	shelf	IGR-shelf
cg12743600	0.857120642433528	0.224174980513133	-0.632945661920395	7.7469577494755e-10	8.51011891081675e-07	9	127516908	NR6A1	Body	opensea	Body-opensea
cg15289316	0.55903545233791	0.0517212041000934	-0.507314248237816	7.78178974749006e-10	8.51352372132355e-07	15	93199049	FAM174B	TSS200	island	TSS200-island
cg22556909	0.90605795717965	0.48944615246015	-0.416611804719499	7.78466815394174e-10	8.51352372132355e-07	2	9606944	CPSF3	Body	opensea	Body-opensea
cg18252731	0.619143912053928	0.051959753234592	-0.567184158819336	7.80164854628115e-10	8.51352372132355e-07	15	93198700	FAM174B	1stExon	island	1stExon-island
cg07254421	0.681373529527061	0.131132415660808	-0.550241113866253	7.80697928294742e-10	8.51352372132355e-07	5	36657993	SLC1A3	Body	opensea	Body-opensea
cg11001035	0.285192979913252	0.802134048782303	0.516941068869051	7.80857201610161e-10	8.51352372132355e-07	12	13306175		IGR	opensea	IGR-opensea
cg13857168	0.832696328595727	0.708549051108195	-0.124147277487532	7.82664801474022e-10	8.51352372132355e-07	17	75415895	SEPTIN9	Body	opensea	Body-opensea
cg10237293	0.93343876345313	0.301607446703861	-0.631831316749269	7.83019075825114e-10	8.51352372132355e-07	10	13758570	FRMD4A	Body	opensea	Body-opensea
cg17107540	0.65462460675148	0.24282415591695	-0.411800450834531	7.87573810528445e-10	8.54693822401318e-07	10	72197470	NODAL	Body	shelf	Body-shelf
cg18276112	0.603958354420569	0.096875417490353	-0.507082936930216	7.88508713837754e-10	8.54693822401318e-07	7	4755032	FOXK1	Body	shelf	Body-shelf
cg15534883	0.857426214406333	0.433416199507164	-0.424010014899169	7.90114455160835e-10	8.54693822401318e-07	9	115643884	SLC46A2	Body	opensea	Body-opensea
cg13518257	0.847030107766991	0.249483431559947	-0.597546676207044	7.90689357707367e-10	8.54693822401318e-07	8	6038136		IGR	opensea	IGR-opensea
cg03927661	0.639243654877677	0.926699047733033	0.287455392855356	7.92430421154726e-10	8.55332604890276e-07	16	89737216	C16orf55	3'UTR	shelf	3'UTR-shelf
cg02198585	0.225080271234601	0.784963112451863	0.559882841217262	8.12650423511563e-10	8.75886404003133e-07	2	23787670	KLHL29	Body	shelf	Body-shelf
cg20577205	0.704355044283754	0.0810746075001508	-0.623280436783603	8.14949800418695e-10	8.77093555677251e-07	20	56804327		IGR	shore	IGR-shore
cg03203889	0.313263680747524	0.70944003068969	0.396176349942166	8.17954297103621e-10	8.77886318591198e-07	11	13052562		IGR	opensea	IGR-opensea
cg03706039	0.913043664939857	0.456163364297162	-0.456880300642695	8.18047281379523e-10	8.77886318591198e-07	12	109202114	SSH1	Body	opensea	Body-opensea
cg11555438	0.611636982162841	0.134551817355429	-0.477085164807412	8.22574598851358e-10	8.81472836554704e-07	13	111297484	CARS2	Body	shelf	Body-shelf
cg17338161	0.884291360071858	0.300383896792742	-0.583907463279117	8.26461625079083e-10	8.84363883278149e-07	1	31779139	ZCCHC17	5'UTR	opensea	5'UTR-opensea
cg19942440	0.873224519880205	0.228591748559262	-0.644632771320943	8.30643217187561e-10	8.86529692655999e-07	12	29793179	TMTC1	Body	opensea	Body-opensea
cg14759494	0.829442521471027	0.233253872607522	-0.596188648863505	8.30869762994938e-10	8.86529692655999e-07	6	166117676		IGR	opensea	IGR-opensea
cg20603480	0.19794262394398	0.501390479655375	0.303447855711394	8.32714322662332e-10	8.87224899784234e-07	9	98188782		IGR	opensea	IGR-opensea
cg16174681	0.768437308592713	0.217158452829744	-0.551278855762969	8.33935960319723e-10	8.87255367957218e-07	5	108220453	FER	Body	opensea	Body-opensea
cg20054248	0.109558961006956	0.625881348895029	0.516322387888073	8.37744092544795e-10	8.90033685246891e-07	12	56414508	IKZF4	TSS200	opensea	TSS200-opensea
cg22178396	0.275789999481574	0.714224934846939	0.438434935365365	8.40809086466356e-10	8.9201567921874e-07	2	65297706	CEP68	Body	opensea	Body-opensea
cg13394762	0.806384104909199	0.366274375438828	-0.440109729470371	8.44777169515705e-10	8.94948750358224e-07	14	103871452	MARK3	Body	opensea	Body-opensea
cg05074804	0.836280223597475	0.390789489084596	-0.445490734512879	8.47161150526545e-10	8.95298610841934e-07	12	30947974	LINC00941	TSS1500	shore	TSS1500-shore
cg07804749	0.850063795185868	0.286493671586088	-0.563570123599779	8.47670539325827e-10	8.95298610841934e-07	1	12610104		IGR	opensea	IGR-opensea
cg24937298	0.148735530248572	0.803875455144009	0.655139924895437	8.48718986682072e-10	8.95298610841934e-07	12	92535892	C12orf79	Body	shelf	Body-shelf
cg23843951	0.785933327475489	0.252218986319623	-0.533714341155866	8.52082518956591e-10	8.96775917773745e-07	13	78315265	SLAIN1	TSS200	opensea	TSS200-opensea
cg03857553	0.311673777901484	0.795407913693333	0.483734135791849	8.52531120229931e-10	8.96775917773745e-07	22	29976613	NIPSNAP1	Body	shore	Body-shore
cg25580396	0.889495793625153	0.331193958838594	-0.558301834786558	8.77614702020424e-10	9.20856352405514e-07	9	128235430	MAPKAP1	Body	opensea	Body-opensea
cg15209029	0.145221031682673	0.73625029975558	0.591029268072907	8.77899928808579e-10	9.20856352405514e-07	1	9982553		IGR	opensea	IGR-opensea
cg13943333	0.102654325930591	0.397678996351378	0.295024670420788	8.79250117194846e-10	9.20973631206858e-07	4	87959251	AFF1	Body	opensea	Body-opensea
cg16609872	0.149041461307823	0.552195992430564	0.403154531122741	8.8267094416689e-10	9.23256427298682e-07	11	2828364	KCNQ1	Body	shore	Body-shore
cg09012560	0.655545907974765	0.158826801166553	-0.496719106808212	9.01696500637103e-10	9.40548329174883e-07	8	126938202	LINC00861	Body	opensea	Body-opensea
cg12109958	0.712230041576478	0.279601874697372	-0.432628166879106	9.01732113162023e-10	9.40548329174883e-07	2	158049846		IGR	opensea	IGR-opensea
cg14015502	0.158229573409615	0.583658962700729	0.425429389291114	9.03790576375721e-10	9.41375099896377e-07	10	104535020	C10orf26	TSS1500	opensea	TSS1500-opensea
cg19477411	0.258028062139502	0.658924163124044	0.400896100984542	9.10274383791286e-10	9.46196132839008e-07	8	141468780	TRAPPC9	TSS1500	shore	TSS1500-shore
cg08737246	0.797827497622904	0.33490249879075	-0.462924998832154	9.10963720347576e-10	9.46196132839008e-07	18	74799909	MBP	Body	island	Body-island
cg22606224	0.133707041787912	0.683854712959208	0.550147671171296	9.14533176105391e-10	9.48578810047657e-07	19	12266489	ZNF625	5'UTR	shore	5'UTR-shore
cg11910521	0.337845515405037	0.872876228447572	0.535030713042534	9.17634785048024e-10	9.5047026262108e-07	9	139603750		IGR	shelf	IGR-shelf
cg20275177	0.172275106026914	0.719780741820755	0.547505635793841	9.27938892235735e-10	9.59806301313739e-07	10	4373419		IGR	opensea	IGR-opensea
cg14235698	0.512931434807426	0.873395649340476	0.36046421453305	9.29912065633854e-10	9.6051133877135e-07	15	40348047	SRP14-AS1	Body	opensea	Body-opensea
cg03503184	0.53935372147578	0.87110084234791	0.331747120872129	9.35498343911015e-10	9.64941240471388e-07	4	154102561	TRIM2	5'UTR	opensea	5'UTR-opensea
cg19826526	0.348012232018738	0.867478547066434	0.519466315047696	9.4303014570243e-10	9.71362846423451e-07	14	23447206	AJUBA	TSS1500	shelf	TSS1500-shelf
cg09535322	0.746112448131062	0.241137984461671	-0.504974463669391	9.63098466766975e-10	9.90661998543382e-07	5	32505585		IGR	opensea	IGR-opensea
cg12568458	0.888377010262417	0.319729322609398	-0.568647687653019	9.7170586379484e-10	9.98135189581923e-07	16	19589790	C16orf62	Body	opensea	Body-opensea
cg14646944	0.196790718601712	0.654086854038245	0.457296135436533	9.80993422302226e-10	1.00628546237074e-06	16	66585871	CKLF-CMTM1	TSS1500	shore	TSS1500-shore
cg13038952	0.353884825459368	0.803980176431643	0.450095350972275	9.86973649659067e-10	1.0110253546312e-06	1	11901052	CLCN6	3'UTR	shelf	3'UTR-shelf
cg02578654	0.500941355001915	0.884584700602294	0.383643345600378	9.95878293203619e-10	1.01874376840328e-06	1	212399732	LOC101929541	Body	opensea	Body-opensea
cg27075679	0.210426812001569	0.795803461166796	0.585376649165228	9.98726952562146e-10	1.02025445714952e-06	1	63186797		IGR	opensea	IGR-opensea
cg04055490	0.0538869986075176	0.5463909405852	0.492503941977682	1.008009071853e-09	1.02832411888135e-06	17	8059012		IGR	shore	IGR-shore
cg17921672	0.657848443835475	0.127767020003857	-0.530081423831619	1.0148910024974e-09	1.03331500903066e-06	8	93115972	RUNX1T1	TSS1500	island	TSS1500-island
cg19818826	0.148989542480684	0.728356389357407	0.579366846876723	1.01732162955472e-09	1.03331500903066e-06	3	18467816	SATB1	TSS1500	shore	TSS1500-shore
cg03741482	0.175170274750217	0.626094832114109	0.450924557363892	1.01779801554424e-09	1.03331500903066e-06	9	140444429	PNPLA7	Body	shore	Body-shore
cg22490405	0.102980232900174	0.759703409179856	0.656723176279681	1.01899827146879e-09	1.03331500903066e-06	2	66663134	MEIS1	Body	shore	Body-shore
cg26846943	0.28812798065959	0.833455228398068	0.545327247738478	1.01996532158671e-09	1.03331500903066e-06	6	112165062	FYN	5'UTR	opensea	5'UTR-opensea
cg16155231	0.894302039981632	0.512117332223287	-0.382184707758345	1.02123800126603e-09	1.03331500903066e-06	10	22789795		IGR	opensea	IGR-opensea
cg22344122	0.777881673592652	0.161648591234234	-0.616233082358418	1.02387459958608e-09	1.03457520205892e-06	11	66839085	RHOD	3'UTR	island	3'UTR-island
cg16892493	0.184077288329078	0.688305665270168	0.50422837694109	1.02703982663718e-09	1.03636540400469e-06	6	136908888	MAP3K5	Body	opensea	Body-opensea
cg23956260	0.224454530107616	0.646241556381241	0.421787026273624	1.03870895752278e-09	1.046720246664e-06	10	23632740	C10orf67	Body	opensea	Body-opensea
cg04231870	0.551126948526932	0.166393659064029	-0.384733289462903	1.04277104710718e-09	1.04939172606933e-06	11	65618874	SNX32	ExonBnd	opensea	ExonBnd-opensea
cg25304816	0.0850222307848758	0.439237118810123	0.354214888025247	1.0469952106185e-09	1.05221886780445e-06	1	36627734	MAP7D1	Body	opensea	Body-opensea
cg18722852	0.833953663236527	0.2659441986167	-0.568009464619826	1.07230228835891e-09	1.07612230143321e-06	1	55621237	USP24	Body	opensea	Body-opensea
cg18565293	0.866393318620462	0.29579637022969	-0.570596948390772	1.07492889769512e-09	1.07612230143321e-06	13	99155854	STK24	Body	opensea	Body-opensea
cg07089813	0.073255077544024	0.447576351693026	0.374321274149002	1.07512097745421e-09	1.07612230143321e-06	9	116343031	RGS3	TSS200	shelf	TSS200-shelf
cg12556907	0.88263564093342	0.271007369904165	-0.611628271029255	1.08162994188119e-09	1.0804930366198e-06	6	90271989	ANKRD6	TSS200	opensea	TSS200-opensea
cg20379806	0.655682132272453	0.169675975873674	-0.486006156398779	1.08354905884732e-09	1.0804930366198e-06	20	48302641	B4GALT5	Body	opensea	Body-opensea
cg06895810	0.166685576629896	0.650619827648405	0.483934251018508	1.0838462768436e-09	1.0804930366198e-06	10	5668687		IGR	opensea	IGR-opensea
cg17201517	0.454723670867881	0.886371806626628	0.431648135758747	1.09891853640653e-09	1.09405210733232e-06	6	1557263		IGR	shore	IGR-shore
cg19375283	0.796727597772814	0.26720403383161	-0.529523563941204	1.10261041479039e-09	1.09626008635868e-06	5	108763613		IGR	opensea	IGR-opensea
cg04274445	0.294740737822438	0.852854990097866	0.558114252275428	1.11094188126029e-09	1.10306887791486e-06	18	72209711	CNDP1	Body	opensea	Body-opensea
cg08868601	0.260245484248124	0.829089518496274	0.56884403424815	1.13144439792363e-09	1.12192819624082e-06	1	2258153	MORN1	Body	island	Body-island
cg00768572	0.333344134768421	0.868944174429903	0.535600039661482	1.15119026570591e-09	1.13998800410567e-06	2	70343229		IGR	opensea	IGR-opensea
cg19767477	0.741649019043778	0.177701149287567	-0.563947869756211	1.16506863836815e-09	1.15219710878362e-06	5	127420684	SLC12A2	Body	shore	Body-shore
cg18012057	0.128052644743556	0.559698178792471	0.431645534048915	1.16799438994372e-09	1.15241025348578e-06	1	32041287	TINAGL1	TSS1500	opensea	TSS1500-opensea
cg14056639	0.123746501679337	0.554616061643463	0.430869559964126	1.16838332418297e-09	1.15241025348578e-06	12	48151974	RAPGEF3	1stExon	shore	1stExon-shore
cg19491035	0.0527886660505136	0.525339254604097	0.472550588553584	1.17591508475873e-09	1.15830283604555e-06	12	12502846	MANSC1	5'UTR	shore	5'UTR-shore
cg23270712	0.76934988478868	0.228614038698985	-0.540735846089695	1.18224660863369e-09	1.16299913342328e-06	2	206349708	PARD3B	Body	opensea	Body-opensea
cg12270000	0.244037570489535	0.775262356423311	0.531224785933776	1.20248146891916e-09	1.1804254240681e-06	10	113098817		IGR	opensea	IGR-opensea
cg24414325	0.110509204567646	0.754510531357758	0.644001326790113	1.20313580278343e-09	1.1804254240681e-06	12	56414442	IKZF4	TSS1500	opensea	TSS1500-opensea
cg18167394	0.451298254610628	0.935092692354497	0.483794437743869	1.20710682504147e-09	1.18143292042076e-06	14	77442908		IGR	opensea	IGR-opensea
cg09319822	0.287417086674126	0.802903292595902	0.515486205921777	1.20733989275101e-09	1.18143292042076e-06	10	102746444	C10orf2	TSS1500	shore	TSS1500-shore
cg22449462	0.269831300920891	0.840209765789423	0.570378464868531	1.22165610734842e-09	1.19387105622361e-06	3	23661375		IGR	opensea	IGR-opensea
cg07506407	0.800928801576136	0.267955307420053	-0.532973494156084	1.22341438453465e-09	1.19402032869205e-06	8	121385077		IGR	opensea	IGR-opensea
cg01777212	0.799401527382035	0.324751474953296	-0.474650052428739	1.22510970346736e-09	1.19410784481133e-06	7	116379000	MET	Body	opensea	Body-opensea
cg16497828	0.27152855423467	0.795351445399228	0.523822891164559	1.23092791084619e-09	1.19702628159676e-06	22	39053541	FAM227A	TSS1500	shore	TSS1500-shore
cg26260898	0.743068116297581	0.392603974995995	-0.350464141301586	1.23132305500331e-09	1.19702628159676e-06	17	78180789	CARD14	Body	shelf	Body-shelf
cg08991750	0.759179430723192	0.378426978237358	-0.380752452485834	1.23322441349501e-09	1.19730956987066e-06	17	41031826	LINC00671	ExonBnd	opensea	ExonBnd-opensea
cg07490124	0.773788535003662	0.237933030538338	-0.535855504465325	1.23856432239119e-09	1.19839829874539e-06	8	131368922	ASAP1	Body	shore	Body-shore
cg09157176	0.30371506963764	0.769770520801467	0.466055451163827	1.23921349411089e-09	1.19839829874539e-06	11	44599232	CD82	5'UTR	opensea	5'UTR-opensea
cg12659090	0.260622337265862	0.706192943775014	0.445570606509152	1.2392842969756e-09	1.19839829874539e-06	14	102239495	PPP2R5C	Body	opensea	Body-opensea
cg08866634	0.329772252633831	0.810725659392244	0.480953406758413	1.24079147017038e-09	1.19839829874539e-06	5	175962338	RNF44	5'UTR	shore	5'UTR-shore
cg07734160	0.0937492667586181	0.539744049688874	0.445994782930256	1.24600541396099e-09	1.20187322739232e-06	1	66797378	PDE4B	TSS1500	opensea	TSS1500-opensea
cg20208491	0.764525701823213	0.359020337264232	-0.405505364558981	1.2622048565098e-09	1.21592183179726e-06	8	128883193		IGR	opensea	IGR-opensea
cg17244603	0.702823072852297	0.237006893235547	-0.46581617961675	1.27216178984167e-09	1.22392826107495e-06	5	171834420	SH3PXD2B	Body	opensea	Body-opensea
cg21201217	0.254794478282102	0.817620638497719	0.562826160215617	1.27759168460104e-09	1.22756423140092e-06	1	234698447		IGR	opensea	IGR-opensea
cg00567492	0.81919296297104	0.229161489259685	-0.590031473711354	1.28179590794324e-09	1.23001466112274e-06	17	10018643	GAS7	Body	opensea	Body-opensea
cg18068521	0.354949315387573	0.817671317937566	0.462722002549993	1.28863611841133e-09	1.23498501568757e-06	14	82864434		IGR	opensea	IGR-opensea
cg26250886	0.18216999660734	0.695748881432467	0.513578884825127	1.29925511268201e-09	1.24355937356591e-06	5	74166226		IGR	shelf	IGR-shelf
cg15716847	0.85694534535309	0.456685984568193	-0.400259360784897	1.32081658287436e-09	1.26104995375814e-06	5	133289054		IGR	opensea	IGR-opensea
cg07323142	0.227805697402597	0.762800454487048	0.534994757084451	1.32092037291996e-09	1.26104995375814e-06	5	9947619		IGR	opensea	IGR-opensea
cg03059921	0.461334574144417	0.854148015929483	0.392813441785066	1.33753653159801e-09	1.27527592084255e-06	20	61451730	COL9A3	Body	shelf	Body-shelf
cg04210152	0.257157812077442	0.834748317428661	0.57759050535122	1.34481136901744e-09	1.27950823927719e-06	6	113966987	LOC101927686	Body	opensea	Body-opensea
cg25112191	0.317959124750886	0.723601388587088	0.405642263836201	1.3467820485854e-09	1.27950823927719e-06	1	151804260	RORC	1stExon	opensea	1stExon-opensea
cg01044094	0.116987270277206	0.489465740682317	0.372478470405111	1.34713692140568e-09	1.27950823927719e-06	14	89884344	FOXN3	TSS1500	shore	TSS1500-shore
cg01461733	0.630861437453589	0.188285373936043	-0.442576063517547	1.35356590455727e-09	1.28397466159694e-06	16	3018302	PAQR4	TSS1500	island	TSS1500-island
cg01824508	0.417376217229126	0.873997103781323	0.456620886552197	1.3568299268638e-09	1.28543128913273e-06	5	124240796		IGR	opensea	IGR-opensea
cg18535167	0.403376871531713	0.909623884398317	0.506247012866604	1.37068473369304e-09	1.29690492489777e-06	5	170173410		IGR	shore	IGR-shore
cg14719055	0.142282610282684	0.681223874017985	0.538941263735301	1.37245272861906e-09	1.29692771874481e-06	X	16889683	RBBP7	TSS1500	shore	TSS1500-shore
cg06292396	0.645806476690452	0.900058149022789	0.254251672332337	1.37823620113691e-09	1.30074014834506e-06	10	72259703	PALD1	5'UTR	opensea	5'UTR-opensea
cg09214591	0.697126783635827	0.928941509869305	0.231814726233478	1.38291476719356e-09	1.30350145632917e-06	3	49968533	MON1A	TSS1500	shore	TSS1500-shore
cg12559206	0.856686675375151	0.332686005536511	-0.52400066983864	1.40270651420874e-09	1.31804884791959e-06	4	148986358	ARHGAP10	Body	opensea	Body-opensea
cg02925187	0.914299859369145	0.453909308305601	-0.460390551063544	1.40495325242823e-09	1.31804884791959e-06	13	114886195	RASA3	Body	opensea	Body-opensea
cg10013170	0.168082825231387	0.642304914051687	0.4742220888203	1.40526592687998e-09	1.31804884791959e-06	10	91043370		IGR	opensea	IGR-opensea
cg03734594	0.699277195472945	0.313321851569945	-0.385955343903001	1.40543764945735e-09	1.31804884791959e-06	13	111297400	CARS2	Body	shelf	Body-shelf
cg27018944	0.217106669512319	0.80122039553627	0.584113726023951	1.40910922997878e-09	1.31982778521584e-06	3	187754696		IGR	opensea	IGR-opensea
cg21511981	0.134506103020674	0.744451679054388	0.609945576033714	1.4203433119527e-09	1.32867667717324e-06	13	111805324	ARHGEF7	TSS1500	shore	TSS1500-shore
cg23180393	0.44144043520927	0.84925362699101	0.40781319178174	1.42214547194928e-09	1.32869121900113e-06	1	24401973	MYOM3	ExonBnd	opensea	ExonBnd-opensea
cg06870508	0.122463040236452	0.73588971020624	0.613426669969788	1.42931915877432e-09	1.33371797217967e-06	2	29320721	CLIP4	1stExon	opensea	1stExon-opensea
cg16164097	0.0759241555454456	0.314883254662904	0.238959099117459	1.43430531923863e-09	1.33669347302658e-06	17	80008735	RFNG	Body	island	Body-island
cg21830368	0.794912225013486	0.336466841916723	-0.458445383096764	1.45578465314171e-09	1.35501301660108e-06	17	75373327	SEPTIN9	5'UTR	shelf	5'UTR-shelf
cg16141959	0.409523240665903	0.779060085532551	0.369536844866648	1.46257310299991e-09	1.35962989514527e-06	15	44091401	SERINC4	5'UTR	shore	5'UTR-shore
cg24148368	0.212087943609416	0.828133916918779	0.616045973309363	1.47028985085862e-09	1.36509712829556e-06	1	2145653	FAAP20	TSS1500	shore	TSS1500-shore
cg11936497	0.87914492589336	0.448518255195177	-0.430626670698184	1.47367071067188e-09	1.36511210008696e-06	12	94671469	PLXNC1	Body	opensea	Body-opensea
cg14885038	0.330600661923927	0.772643398032317	0.442042736108391	1.47397715232896e-09	1.36511210008696e-06	4	169937327		IGR	opensea	IGR-opensea
cg01179095	0.332839743630818	0.82439899597073	0.491559252339912	1.48322607479652e-09	1.37196936071837e-06	1	11900652	CLCN6	3'UTR	shore	3'UTR-shore
cg27333039	0.532220648743142	0.838290244120133	0.306069595376992	1.48828453092587e-09	1.37493826009109e-06	14	77384232		IGR	opensea	IGR-opensea
cg05291374	0.401030807985953	0.893900174597177	0.492869366611224	1.4981337193329e-09	1.38232017617633e-06	11	111847475	DIXDC1	TSS1500	shore	TSS1500-shore
cg02968751	0.112606507694062	0.684625451197892	0.57201894350383	1.50918110790514e-09	1.39078800061982e-06	17	55362520	MSI2	Body	opensea	Body-opensea
cg07320380	0.872223310823207	0.383991340133136	-0.488231970690071	1.51575143365916e-09	1.39511412772382e-06	11	123179170		IGR	opensea	IGR-opensea
cg02931398	0.584630062432338	0.929563758774746	0.344933696342408	1.51978873914036e-09	1.39710102223582e-06	1	156637105		IGR	opensea	IGR-opensea
cg11339587	0.315314491789669	0.767444618252798	0.452130126463129	1.52503116182573e-09	1.40018947506234e-06	19	30298341		IGR	shelf	IGR-shelf
cg27144223	0.881382483735644	0.53487262128583	-0.346509862449815	1.52918649406723e-09	1.40227344284321e-06	2	240114898	HDAC4	Body	shelf	Body-shelf
cg17075155	0.349288807503525	0.937136472974574	0.587847665471049	1.53142736223798e-09	1.40259886438114e-06	1	234686140		IGR	opensea	IGR-opensea
cg21213783	0.151020275688322	0.801573192616152	0.65055291692783	1.53352420210943e-09	1.40279173544301e-06	6	112165057	FYN	5'UTR	opensea	5'UTR-opensea
cg27335760	0.784649484654265	0.271859966111426	-0.512789518542839	1.54134514703551e-09	1.40821382689082e-06	4	40623895	RBM47	5'UTR	opensea	5'UTR-opensea
cg17089019	0.273922266376679	0.688645776809679	0.414723510432999	1.54824859850999e-09	1.41278539475226e-06	1	41343215		IGR	opensea	IGR-opensea
cg27657350	0.451112630800256	0.81216530675529	0.361052675955034	1.55614543992423e-09	1.41825112072074e-06	11	44586105	CD82	TSS1500	shore	TSS1500-shore
cg08116693	0.279491140317554	0.736697934217975	0.457206793900421	1.56286019426527e-09	1.4226274462589e-06	4	77675652	SHROOM3	Body	opensea	Body-opensea
cg11924933	0.319108135211223	0.820777911241064	0.501669776029841	1.56888016089767e-09	1.42636139928888e-06	10	77366395	C10orf11	Body	opensea	Body-opensea
cg22820257	0.15434808978244	0.681346432576997	0.526998342794557	1.58466139205301e-09	1.43894993892392e-06	13	49153478	LINC00462	Body	opensea	Body-opensea
cg20236627	0.569453760335904	0.0966092568036456	-0.472844503532258	1.58743437129524e-09	1.43971005177719e-06	6	32977412	HLA-DOA	TSS200	shore	TSS200-shore
cg11906118	0.733742681979779	0.150367351481496	-0.583375330498283	1.59589095383138e-09	1.44561672988644e-06	1	39733898	MACF1	Body	opensea	Body-opensea
cg17083583	0.877822590919374	0.363676825036812	-0.514145765882562	1.60142107487906e-09	1.44886136498657e-06	7	102553618	LRRC17	5'UTR	opensea	5'UTR-opensea
cg04904030	0.346223107329632	0.588084707023958	0.241861599694325	1.61247199813738e-09	1.45708690794506e-06	1	201253971	PKP1	Body	shore	Body-shore
cg15679095	0.329869340735468	0.864616336746526	0.534746996011059	1.62249565984557e-09	1.46436534255082e-06	6	42789053	KIAA0240	5'UTR	opensea	5'UTR-opensea
cg23676548	0.762697245723803	0.271813830020401	-0.490883415703402	1.62986402989154e-09	1.46790414589676e-06	12	94569983	PLXNC1	Body	opensea	Body-opensea
cg04840051	0.321369223258436	0.759217006447908	0.437847783189472	1.63036421598017e-09	1.46790414589676e-06	10	112582591	RBM20	Body	opensea	Body-opensea
cg21145523	0.276653027206553	0.88355325217236	0.606900224965806	1.63776167105519e-09	1.4727814421649e-06	8	11671505	FDFT1	Body	opensea	Body-opensea
cg07409200	0.631975318913162	0.116039001761858	-0.515936317151304	1.66140535124985e-09	1.49223897159626e-06	13	43354674	C13orf30	TSS1500	opensea	TSS1500-opensea
cg24089340	0.162697450878092	0.704004892577897	0.541307441699805	1.66389105605105e-09	1.49266883866914e-06	3	127860888		IGR	opensea	IGR-opensea
cg12302526	0.503904720708487	0.91868447230907	0.414779751600584	1.67372061051691e-09	1.49967786539342e-06	11	69235282		IGR	opensea	IGR-opensea
cg10170504	0.141153776000404	0.614904685987645	0.473750909987241	1.68762687390411e-09	1.5094722740553e-06	7	130698652	FLJ43663	Body	opensea	Body-opensea
cg26157361	0.817607125973091	0.259395607058109	-0.558211518914982	1.68871109547234e-09	1.5094722740553e-06	3	105434386	CBLB	Body	opensea	Body-opensea
cg02016764	0.276903315226099	0.864971707144443	0.588068391918343	1.70268969984983e-09	1.52014010595524e-06	4	38805732	TLR1	5'UTR	opensea	5'UTR-opensea
cg27098268	0.246523901070729	0.569545936473387	0.323022035402658	1.73357509075041e-09	1.54585842492848e-06	14	24657313	IPO4	Body	shore	Body-shore
cg09523691	0.160290879132306	0.417246715301352	0.256955836169046	1.73920231039017e-09	1.54901897559124e-06	5	115178810	ATG12	TSS1500	shore	TSS1500-shore
cg15307260	0.0810996438025984	0.574324218861732	0.493224575059134	1.76426326371159e-09	1.56945989846435e-06	6	36282012		IGR	opensea	IGR-opensea
cg08489038	0.207000538145145	0.586892758185025	0.379892220039879	1.77484329995817e-09	1.57698538044503e-06	6	36609558		IGR	opensea	IGR-opensea
cg27158605	0.912174041280868	0.431427111710892	-0.480746929569977	1.78938827284326e-09	1.58801162697774e-06	2	169541964	CERS6	Body	opensea	Body-opensea
cg05059058	0.258702627433484	0.721349346218014	0.46264671878453	1.80100047796092e-09	1.59641197551336e-06	6	90354840	LOC101929057	Body	opensea	Body-opensea
cg18637746	0.692724315122064	0.234182023322525	-0.458542291799539	1.809236673501e-09	1.60180338117775e-06	2	225435124	CUL3	TSS1500	opensea	TSS1500-opensea
cg13298566	0.206308249833451	0.761577112858949	0.555268863025498	1.81483678805931e-09	1.60335849317021e-06	7	30656105	GARS	Body	opensea	Body-opensea
cg16413562	0.85651938011381	0.366704605590636	-0.489814774523174	1.81641239771197e-09	1.60335849317021e-06	2	225428084	CUL3	Body	opensea	Body-opensea
cg05744184	0.72711318144756	0.215420670165872	-0.511692511281688	1.81746100501617e-09	1.60335849317021e-06	17	40463806	STAT5A	3'UTR	shore	3'UTR-shore
cg01772908	0.140733405573458	0.716564702710191	0.575831297136733	1.83252702556154e-09	1.61310246972424e-06	8	17659629	MTUS1	TSS1500	shore	TSS1500-shore
cg23777946	0.351226254680963	0.79532104278969	0.444094788108727	1.83335049128714e-09	1.61310246972424e-06	18	24125409	KCTD1	5'UTR	shore	5'UTR-shore
cg14772800	0.665148168799878	0.199858370874144	-0.465289797925734	1.83501327079854e-09	1.61310246972424e-06	3	127796115		IGR	island	IGR-island
cg22754610	0.461048580550059	0.831851639047776	0.370803058497717	1.83792621566368e-09	1.61375563539475e-06	2	218797811	TNS1	5'UTR	opensea	5'UTR-opensea
cg20714339	0.830381523941671	0.526778158233273	-0.303603365708398	1.84953895799936e-09	1.62203694192507e-06	10	76860279	DUSP13	TSS1500	opensea	TSS1500-opensea
cg02117464	0.417446511709195	0.865465502960076	0.448018991250881	1.85610002441087e-09	1.62567929313977e-06	6	4164880		IGR	opensea	IGR-opensea
cg03691573	0.117194107952012	0.692647720112974	0.575453612160961	1.85806408993079e-09	1.62567929313977e-06	2	214149718	LOC100130451	TSS1500	shore	TSS1500-shore
cg13423140	0.217417254080711	0.672673229546117	0.455255975465406	1.87946049410387e-09	1.6424673722457e-06	X	153167905	AVPR2	TSS200	opensea	TSS200-opensea
cg20536048	0.403650841868887	0.942644749051843	0.538993907182956	1.88707841947195e-09	1.64622132674547e-06	11	110237244		IGR	opensea	IGR-opensea
cg20507125	0.433776564686253	0.853251410507278	0.419474845821024	1.88818326903326e-09	1.64622132674547e-06	7	129027704	AHCYL2	Body	opensea	Body-opensea
cg26023709	0.157193168343751	0.625632095686293	0.468438927342542	1.91551812061125e-09	1.66809777769745e-06	10	102745343	MRPL43	Body	shore	Body-shore
cg09758273	0.789804107256462	0.369977605550339	-0.419826501706123	1.92090282501344e-09	1.67083048390631e-06	4	1237995	CTBP1	Body	shelf	Body-shelf
cg05589482	0.190993317440627	0.731714045784816	0.540720728344189	1.9479643580203e-09	1.6923896137206e-06	18	6510309	LINC01387	TSS1500	opensea	TSS1500-opensea
cg09242181	0.349974406874582	0.778910445422061	0.428936038547479	1.95232872394856e-09	1.69420216262632e-06	11	46940517	LRP4	TSS1500	shore	TSS1500-shore
cg16801601	0.853039465217369	0.358797071000477	-0.494242394216892	1.97661438668731e-09	1.71327774646184e-06	10	6600423	PRKCQ	5'UTR	opensea	5'UTR-opensea
cg23032215	0.154712439027055	0.755917501319741	0.601205062292686	2.00049675580056e-09	1.73195975938863e-06	1	71548950		IGR	shelf	IGR-shelf
cg12259002	0.554405681278336	0.118895791295601	-0.435509889982735	2.00958020296678e-09	1.73780083756369e-06	4	83996703	COPS4	3'UTR	opensea	3'UTR-opensea
cg24127015	0.315891215109581	0.688017090158546	0.372125875048964	2.01402176343159e-09	1.73961890045292e-06	1	234861001	LINC01132	Body	opensea	Body-opensea
cg07387819	0.93317054337882	0.43781443423252	-0.4953561091463	2.02106089899461e-09	1.74367380753492e-06	14	68813294	RAD51B	Body	opensea	Body-opensea
cg19343663	0.910221106722871	0.23060770986098	-0.67961339686189	2.02682649489384e-09	1.74543526021741e-06	8	141774493	PTK2	Body	opensea	Body-opensea
cg12400725	0.164339820061959	0.569460024557434	0.405120204495475	2.02779654054077e-09	1.74543526021741e-06	1	29240533	EPB41	5'UTR	shore	5'UTR-shore
cg24902478	0.761848780360249	0.345034216848247	-0.416814563512002	2.06713794675536e-09	1.77724156520045e-06	12	78241621	NAV3	Body	opensea	Body-opensea
cg26261553	0.908140933537849	0.675796909681497	-0.232344023856352	2.07543294752271e-09	1.78231279400584e-06	12	133306893	ANKLE2	Body	shore	Body-shore
cg17840501	0.713341572810678	0.3851244655797	-0.328217107230978	2.07908635033186e-09	1.78339087203115e-06	17	75385086	SEPTIN9	5'UTR	opensea	5'UTR-opensea
cg00710042	0.842373667872266	0.474013411491474	-0.368360256380792	2.08304763942867e-09	1.78473025928801e-06	3	193681462	LOC647323	Body	opensea	Body-opensea
cg01985482	0.176961754949877	0.734854564116102	0.557892809166225	2.08574465614138e-09	1.78498459702542e-06	19	8376374	NDUFA7	3'UTR	shelf	3'UTR-shelf
cg05291508	0.358720397988117	0.0799422759126782	-0.278778122075439	2.1050102621097e-09	1.79821970020901e-06	10	124892233		IGR	shore	IGR-shore
cg23473694	0.180966824911777	0.802675539242513	0.621708714330736	2.10604572710483e-09	1.79821970020901e-06	13	111805314	ARHGEF7	TSS1500	shore	TSS1500-shore
cg17189664	0.257918896782234	0.853824945597796	0.595906048815562	2.11872128466031e-09	1.80525089489876e-06	22	28253523	PITPNB	Body	opensea	Body-opensea
cg26559018	0.166066302245276	0.598536704440193	0.432470402194917	2.11913538299003e-09	1.80525089489876e-06	3	32001837	OSBPL10	Body	opensea	Body-opensea
cg19077019	0.674450808391651	0.158635332616178	-0.515815475775473	2.13628368458996e-09	1.81777698622435e-06	20	1974961	PDYN	TSS1500	opensea	TSS1500-opensea
cg01686463	0.848045613100502	0.492170787241947	-0.355874825858555	2.14537869674445e-09	1.82342968427346e-06	7	1733260		IGR	opensea	IGR-opensea
cg25432336	0.780878454967082	0.195406001245592	-0.585472453721491	2.15216363453544e-09	1.82710830787093e-06	2	20648580	RHOB	1stExon	shore	1stExon-shore
cg01032851	0.718437009131081	0.246787557993599	-0.471649451137482	2.15709948697946e-09	1.82921052642044e-06	16	68994912	TMCO7	Body	opensea	Body-opensea
cg01940753	0.672214217567954	0.135162750698707	-0.537051466869247	2.16205214810204e-09	1.83132219376572e-06	15	81069622		IGR	shore	IGR-shore
cg13123707	0.29060166324878	0.790443020019881	0.499841356771101	2.18623175921607e-09	1.84798473702557e-06	9	100990823	TBC1D2	Body	opensea	Body-opensea
cg00317837	0.74246435030198	0.252241255280902	-0.490223095021078	2.1890209118717e-09	1.84798473702557e-06	8	121048603	DEPDC6	Body	opensea	Body-opensea
cg21654233	0.16135439758389	0.653147326031835	0.491792928447945	2.18917852191435e-09	1.84798473702557e-06	1	21765172	NBPF3	TSS1500	shore	TSS1500-shore
cg01861447	0.885906816107471	0.247464359839864	-0.638442456267607	2.19201047819681e-09	1.84827738837998e-06	17	40463735	STAT5A	3'UTR	shore	3'UTR-shore
cg04565065	0.762323727839653	0.211333392841961	-0.550990334997692	2.21454031855038e-09	1.86515959069464e-06	12	23251815		IGR	opensea	IGR-opensea
cg21186263	0.792931021863644	0.291941985849115	-0.500989036014528	2.24726602879874e-09	1.89058118494275e-06	14	102517094	DYNC1H1	3'UTR	opensea	3'UTR-opensea
cg22874494	0.465108774259366	0.936439903107244	0.471331128847878	2.252277632916e-09	1.89192164241226e-06	12	105381266	C12orf45	Body	shore	Body-shore
cg14998312	0.599407224463314	0.229072023072816	-0.370335201390497	2.253947299658e-09	1.89192164241226e-06	5	53317792	ARL15	Body	opensea	Body-opensea
cg05648752	0.452829876486211	0.814656604095928	0.361826727609717	2.25685125327546e-09	1.8922234749165e-06	15	101788551	CHSY1	Body	shelf	Body-shelf
cg18989270	0.162816764959001	0.539953266381786	0.377136501422785	2.26683069437124e-09	1.89845028463777e-06	11	18722092	TMEM86A	Body	shore	Body-shore
cg19396949	0.833858419928252	0.405278867967464	-0.428579551960789	2.2837533713134e-09	1.90995872840327e-06	15	55690548	CCPG1	5'UTR	opensea	5'UTR-opensea
cg06995969	0.645472819279825	0.128474778054347	-0.516998041225479	2.28570869160743e-09	1.90995872840327e-06	8	131369034	ASAP1	Body	shore	Body-shore
cg09089053	0.663768325021046	0.203917758604033	-0.459850566417013	2.2933266993678e-09	1.91417364725728e-06	19	40731797	CNTD2	Body	shore	Body-shore
cg14255316	0.43317749580771	0.739723034136995	0.306545538329285	2.30156429409295e-09	1.91889568722261e-06	16	619060	NHLRC4	3'UTR	shore	3'UTR-shore
cg27500125	0.326534289233888	0.844084713525449	0.517550424291561	2.30803276613288e-09	1.92130505342538e-06	13	102126794	ITGBL1	5'UTR	opensea	5'UTR-opensea
cg17010726	0.269874984728765	0.724125172188581	0.454250187459816	2.30962107668536e-09	1.92130505342538e-06	3	58508289	ACOX2	Body	opensea	Body-opensea
cg17899191	0.787951590430546	0.185828924389239	-0.602122666041307	2.31292052721636e-09	1.92189999187328e-06	7	69471413	AUTS2	Body	opensea	Body-opensea
cg12815018	0.556391708244868	0.858533947325329	0.30214223908046	2.32175140339652e-09	1.92708475970398e-06	20	35972791	SRC	TSS1500	shore	TSS1500-shore
cg27075222	0.31796747652361	0.751589843828654	0.433622367305044	2.33138907270679e-09	1.93136722820071e-06	3	191046575	CCDC50	TSS1500	shore	TSS1500-shore
cg02267261	0.835500893655292	0.476188245660105	-0.359312647995188	2.3321049183321e-09	1.93136722820071e-06	2	27351954	ABHD1	Body	opensea	Body-opensea
cg24535643	0.331513604822632	0.744386126850105	0.412872522027473	2.36535273337814e-09	1.95672291990151e-06	1	108029106		IGR	opensea	IGR-opensea
cg01771462	0.898604703737461	0.487999742124833	-0.410604961612628	2.37455351243569e-09	1.96215161196703e-06	15	33245281	FMN1	Body	opensea	Body-opensea
cg00156230	0.17037257437636	0.644447522351129	0.474074947974768	2.3925069755115e-09	1.97479278316548e-06	7	45073692	CCM2	Body	opensea	Body-opensea
cg21262144	0.866857271018509	0.53801453312284	-0.328842737895669	2.42279360699748e-09	1.99757452680174e-06	2	232940039	DIS3L2	Body	opensea	Body-opensea
cg04464316	0.864597758016956	0.319783028127249	-0.544814729889708	2.43565172276193e-09	2.00595204983861e-06	13	35322453		IGR	opensea	IGR-opensea
cg15473502	0.325031801951713	0.757286937275825	0.432255135324111	2.44318610002811e-09	2.00993136847578e-06	3	186694658	ST6GAL1	5'UTR	opensea	5'UTR-opensea
cg20832705	0.757191029389618	0.268166741077228	-0.489024288312391	2.45385891384711e-09	2.01648093188595e-06	6	166180090		IGR	opensea	IGR-opensea
cg01997006	0.568429236992363	0.0754979122829288	-0.492931324709434	2.47614894958644e-09	2.03255205807488e-06	20	49410882	BCAS4	TSS1500	shore	TSS1500-shore
cg10962937	0.113343328696692	0.719309381549672	0.60596605285298	2.49317762659782e-09	2.04427371056206e-06	1	224686550		IGR	opensea	IGR-opensea
cg25579368	0.798299987156633	0.35839491585319	-0.439905071303443	2.51364026210227e-09	2.05878210771296e-06	2	204774850		IGR	opensea	IGR-opensea
cg22911687	0.855008060347053	0.287871911713846	-0.567136148633207	2.51763058297879e-09	2.05978187405574e-06	5	102211822	PAM	Body	opensea	Body-opensea
cg20439816	0.230919857941834	0.686388312741597	0.455468454799763	2.531969699841e-09	2.06527829786515e-06	16	4268004	SRL	Body	opensea	Body-opensea
cg13580248	0.281612213750606	0.626640711420265	0.345028497669658	2.5323781200748e-09	2.06527829786515e-06	17	79882629	MAFG	5'UTR	shore	5'UTR-shore
cg15688151	0.399795660329789	0.850120867587018	0.450325207257229	2.53394342098385e-09	2.06527829786515e-06	X	153167851	AVPR2	TSS200	opensea	TSS200-opensea
cg08872736	0.858204522681745	0.426988863490783	-0.431215659190961	2.53545699826122e-09	2.06527829786515e-06	5	16741793	MYO10	Body	opensea	Body-opensea
cg18983694	0.285355809701718	0.86223161983048	0.576875810128761	2.54282858148711e-09	2.06843299781094e-06	20	42121012		IGR	opensea	IGR-opensea
cg12735746	0.212608050374084	0.626385474635099	0.413777424261014	2.54489249984807e-09	2.06843299781094e-06	20	55142082		IGR	opensea	IGR-opensea
cg05798059	0.487427865288863	0.869771254676892	0.382343389388029	2.54775524186828e-09	2.0684991171785e-06	11	30444984	MPPED2	Body	opensea	Body-opensea
cg04796525	0.868141470724897	0.25522639103778	-0.612915079687117	2.55358714093771e-09	2.07097309489449e-06	11	133995182	JAM3	Body	shore	Body-shore
cg26249168	0.466816277599414	0.831078599828055	0.364262322228642	2.56545120024034e-09	2.07832846841954e-06	1	226929020		IGR	shelf	IGR-shelf
cg18986335	0.135713822172407	0.630724489897869	0.495010667725462	2.57131429568978e-09	2.07953180587376e-06	3	156846983		IGR	opensea	IGR-opensea
cg06509814	0.738368707736407	0.126743329011445	-0.611625378724962	2.57252903272303e-09	2.07953180587376e-06	8	141774652	PTK2	Body	opensea	Body-opensea
cg25725541	0.879164673427884	0.514819904470968	-0.364344768956915	2.58935613355752e-09	2.0908615001929e-06	18	12516264	SPIRE1	Body	opensea	Body-opensea
cg07201235	0.266360311220324	0.731962642473297	0.465602331252973	2.62442502710669e-09	2.11688058271044e-06	1	32279896	SPOCD1	Body	opensea	Body-opensea
cg21920827	0.297137488311754	0.56231589858523	0.265178410273477	2.63010848309431e-09	2.11916645504807e-06	1	17304822	MFAP2	5'UTR	shore	5'UTR-shore
cg13513769	0.185675055523341	0.626009113592945	0.440334058069604	2.63905997161748e-09	2.12407769308674e-06	3	151874845		IGR	opensea	IGR-opensea
cg27083689	0.139910358372282	0.447790139153304	0.307879780781022	2.64836034861478e-09	2.12726919405151e-06	1	10057059	RBP7	TSS200	shore	TSS200-shore
cg17567838	0.1655185055278	0.533776768907064	0.368258263379263	2.64874608533062e-09	2.12726919405151e-06	6	33167488	SLC39A7	TSS1500	shore	TSS1500-shore
cg13715502	0.293093538730243	0.819889790745191	0.526796252014947	2.6560730329825e-09	2.13085249843023e-06	9	112211847	PTPN3	5'UTR	opensea	5'UTR-opensea
cg03381209	0.625953386572591	0.205590495627476	-0.420362890945115	2.66304248417275e-09	2.13414158527953e-06	19	3369702	NFIC	Body	island	Body-island
cg01128298	0.154683588199998	0.590619410958992	0.435935822758994	2.68021729441292e-09	2.14559328322555e-06	6	46143943		IGR	opensea	IGR-opensea
cg02975928	0.888760671960782	0.441534325265469	-0.447226346695313	2.68942287471427e-09	2.15064760918495e-06	17	75351281	SEPTIN9	Body	opensea	Body-opensea
cg26433906	0.358130116285831	0.850059886345802	0.491929770059971	2.69540030799383e-09	2.1531124015602e-06	13	45792625	GTF2F2	Body	opensea	Body-opensea
cg26839028	0.394921390680299	0.766186321332036	0.371264930651737	2.69954880983998e-09	2.15411250374197e-06	6	88457622		IGR	opensea	IGR-opensea
cg14820360	0.806615167636175	0.344464928317113	-0.462150239319063	2.70994259584365e-09	2.16008856268827e-06	6	90272030	ANKRD6	TSS200	opensea	TSS200-opensea
cg05578592	0.200214473147015	0.761756962679563	0.561542489532548	2.72705137005146e-09	2.1713985947498e-06	11	64650205		IGR	shelf	IGR-shelf
cg14186846	0.240637393309876	0.782585652000957	0.541948258691081	2.73750534706081e-09	2.17739125835973e-06	6	15256907	JARID2	Body	opensea	Body-opensea
cg27348423	0.468498241953045	0.871776512703917	0.403278270750872	2.74594704389692e-09	2.18177227454037e-06	4	37456396	C4orf19	5'UTR	shore	5'UTR-shore
cg19472590	0.258291585352444	0.810795183607454	0.55250359825501	2.76929078206218e-09	2.19797161183926e-06	10	102753828	C10orf2	3'UTR	shelf	3'UTR-shelf
cg26529052	0.92364699288822	0.375996695630323	-0.547650297257897	2.78734639410915e-09	2.20994372550941e-06	22	41057213		IGR	opensea	IGR-opensea
cg26731073	0.160937500725863	0.668992447162713	0.50805494643685	2.79232393692492e-09	2.21153245292819e-06	4	55899573		IGR	opensea	IGR-opensea
cg13857169	0.935490459780644	0.438259313575447	-0.497231146205197	2.81598580066101e-09	2.226651357059e-06	12	19460387	PLEKHA5	Body	shore	Body-shore
cg12508837	0.28549405358897	0.811365904674813	0.525871851085843	2.81740146054081e-09	2.226651357059e-06	6	108615461	LACE1	TSS1500	shore	TSS1500-shore
cg25716565	0.312726781277391	0.82718395452391	0.514457173246519	2.82379767205796e-09	2.22825578811068e-06	12	32657749	FGD4	5'UTR	opensea	5'UTR-opensea
cg12132133	0.300316732384471	0.839890618742502	0.539573886358032	2.82542397684576e-09	2.22825578811068e-06	2	66664345	MEIS1	Body	shelf	Body-shelf
cg02724638	0.594645955451573	0.829407193508351	0.234761238056779	2.83255796711563e-09	2.23151557169508e-06	1	6615189	NOL9	TSS1500	shore	TSS1500-shore
cg24553170	0.28257620305725	0.830572886761112	0.547996683703862	2.8383514687828e-09	2.23309535485014e-06	1	49243472	AGBL4	Body	shore	Body-shore
cg25463974	0.809877187227975	0.283636483826213	-0.526240703401761	2.84056868392861e-09	2.23309535485014e-06	9	136748666	VAV2	Body	opensea	Body-opensea
cg16329456	0.502608316801716	0.153568818931311	-0.349039497870406	2.84993639130717e-09	2.23809386982472e-06	7	121198596		IGR	opensea	IGR-opensea
cg05227865	0.431646097751856	0.875606591899096	0.443960494147239	2.8586358850737e-09	2.24255763569856e-06	5	173221156		IGR	opensea	IGR-opensea
cg06068392	0.266738354566492	0.85260911930915	0.585870764742658	2.86608244612641e-09	2.24603012278677e-06	3	119315590	PLA1A	TSS1500	opensea	TSS1500-opensea
cg10772169	0.141570735913932	0.451205894295335	0.309635158381403	2.87009879990523e-09	2.24681001757802e-06	1	100315213	AGL	TSS1500	shore	TSS1500-shore
cg04416839	0.230203153422205	0.614386512632773	0.384183359210567	2.89065068560167e-09	2.26051923204677e-06	21	44769131		IGR	opensea	IGR-opensea
cg16793483	0.953484546369079	0.507085120386243	-0.446399425982836	2.89801092329649e-09	2.26389447433636e-06	5	179751165	GFPT2	Body	opensea	Body-opensea
cg11390741	0.844190512215865	0.765567975874092	-0.078622536341773	2.92593790870017e-09	2.28331229296647e-06	3	37807702	ITGA9	Body	opensea	Body-opensea
cg04477431	0.481346765496701	0.806879819315499	0.325533053818798	2.94894897861601e-09	2.29885719476404e-06	6	31631716	BAT4	Body	shore	Body-shore
cg17616658	0.189158836868921	0.744072720225528	0.554913883356607	2.96072917760918e-09	2.30270842268618e-06	14	21372793		IGR	opensea	IGR-opensea
cg17283447	0.0600164086929114	0.438274090828198	0.378257682135287	2.96155427973972e-09	2.30270842268618e-06	3	119298222	ADPRH	TSS1500	shore	TSS1500-shore
cg01397775	0.419341415008525	0.776348014605246	0.357006599596722	2.96317825189819e-09	2.30270842268618e-06	11	63602805		IGR	shelf	IGR-shelf
cg11685223	0.163161139430712	0.5106587788932	0.347497639462488	2.99380618737811e-09	2.32408111806221e-06	20	23344170	GZF1	TSS1500	shore	TSS1500-shore
cg07277884	0.619173572178415	0.169097024666791	-0.450076547511624	3.03076384062472e-09	2.3503178541834e-06	15	50010605		IGR	opensea	IGR-opensea
cg07093842	0.350217572635086	0.886563574640451	0.536346002005364	3.09025505889976e-09	2.39395621381591e-06	6	152699974	SYNE1	Body	opensea	Body-opensea
cg19070159	0.270611369338897	0.614915229938386	0.344303860599489	3.09587131024819e-09	2.39581136988667e-06	6	31829644	NEU1	Body	shore	Body-shore
cg24021452	0.912952618210707	0.273305867207007	-0.6396467510037	3.1217962429547e-09	2.41117312363469e-06	6	90272057	ANKRD6	1stExon	opensea	1stExon-opensea
cg04194866	0.40295888296806	0.879202981067065	0.476244098099005	3.12476362741202e-09	2.41117312363469e-06	3	195268244	PPP1R2	Body	shore	Body-shore
cg11245766	0.206002909371708	0.643820394535796	0.437817485164088	3.12544829201315e-09	2.41117312363469e-06	21	40693562	BRWD1-AS1	Body	opensea	Body-opensea
cg08915200	0.893549982920738	0.647126331854305	-0.246423651066433	3.14671554390726e-09	2.4250644313777e-06	18	12515849	SPIRE1	Body	opensea	Body-opensea
cg12946832	0.288472935459836	0.626983403444449	0.338510467984613	3.18647561046264e-09	2.4531639955447e-06	2	27434127	SLC5A6	5'UTR	shore	5'UTR-shore
cg07352506	0.411659970949504	0.0914611008450048	-0.320198870104499	3.1962886801241e-09	2.45817406525218e-06	22	47016063		IGR	shore	IGR-shore
cg26973137	0.171535438902616	0.647063950028221	0.475528511125605	3.20270410217292e-09	2.46056344953841e-06	6	39666770	KIF6	Body	opensea	Body-opensea
cg02037794	0.19949638303714	0.712606309386689	0.51310992634955	3.20628817963405e-09	2.46077489049371e-06	6	3750475	C6orf145	Body	shore	Body-shore
cg16760108	0.296857590831052	0.868949814166772	0.57209222333572	3.21680146752831e-09	2.46629847112274e-06	6	138894296	NHSL1	TSS1500	opensea	TSS1500-opensea
cg26436241	0.257018590924704	0.780261456682931	0.523242865758227	3.22680994371338e-09	2.47142403775499e-06	12	75958218		IGR	opensea	IGR-opensea
cg03762081	0.673434008713647	0.246403971122762	-0.427030037590885	3.23626069231785e-09	2.47611233208976e-06	19	51523565	KLK10	TSS1500	shore	TSS1500-shore
cg04813957	0.819141524014737	0.382494669770883	-0.436646854243854	3.2736023486226e-09	2.50210881588062e-06	11	43952518		IGR	opensea	IGR-opensea
cg03024979	0.689888457687233	0.271907561812227	-0.417980895875006	3.2957729397709e-09	2.51646814078449e-06	4	103737517	UBE2D3	Body	opensea	Body-opensea
cg06159340	0.360403537066213	0.858283543602345	0.497880006536132	3.32176043388308e-09	2.53370939548244e-06	16	30907560	CTF1	TSS1500	shore	TSS1500-shore
cg01379386	0.777317573043217	0.23297675240557	-0.544340820637648	3.32700337949208e-09	2.53503859709731e-06	21	30517714	MAP3K7CL	TSS200	opensea	TSS200-opensea
cg01966561	0.72219163722277	0.42692766505838	-0.29526397216439	3.3303204947264e-09	2.53503859709731e-06	7	1733570		IGR	opensea	IGR-opensea
cg19333992	0.273264922558128	0.789479197148157	0.516214274590029	3.35838255514722e-09	2.553785520657e-06	3	125989399		IGR	shelf	IGR-shelf
cg11632838	0.877492198331969	0.456740872308599	-0.42075132602337	3.38262458057129e-09	2.56959227739962e-06	10	105372545	SH3PXD2A	Body	opensea	Body-opensea
cg06735585	0.417356511097597	0.911808204672956	0.494451693575358	3.39671539290562e-09	2.57766333059262e-06	1	21870267	ALPL	5'UTR	opensea	5'UTR-opensea
cg21287519	0.87817457339507	0.495391248865916	-0.382783324529154	3.40259908000223e-09	2.57949614169727e-06	17	2251062	SGSM2	Body	opensea	Body-opensea
cg07469533	0.240645561748927	0.768394295643063	0.527748733894136	3.4091007809574e-09	2.5810825801703e-06	4	25528940		IGR	opensea	IGR-opensea
cg24483689	0.480404111767131	0.856115440452203	0.375711328685072	3.41163300977744e-09	2.5810825801703e-06	10	45489421	RASSF4	3'UTR	opensea	3'UTR-opensea
cg18092037	0.760705312385811	0.302741640492994	-0.457963671892816	3.42468380097885e-09	2.58832311516012e-06	19	1396658		IGR	shore	IGR-shore
cg08528970	0.7333816859813	0.301365631331866	-0.432016054649433	3.43512584219259e-09	2.59357929729126e-06	4	76640579		IGR	opensea	IGR-opensea
cg05823545	0.717852269400857	0.215724213611323	-0.502128055789534	3.44476014513043e-09	2.59678058287093e-06	2	220941807		IGR	opensea	IGR-opensea
cg15988632	0.306554061854037	0.709240858928432	0.402686797074396	3.4470211548403e-09	2.59678058287093e-06	15	65904714	VWA9	TSS1500	shore	TSS1500-shore
cg16863332	0.322991984412017	0.789658840072933	0.466666855660916	3.44984108458405e-09	2.59678058287093e-06	10	64566678	ADO	3'UTR	shore	3'UTR-shore
cg24478191	0.396890795298487	0.84223454598548	0.445343750686994	3.4545127567168e-09	2.59766784738951e-06	15	41858759	TYRO3	Body	opensea	Body-opensea
cg10772782	0.900036050384192	0.486315648825488	-0.413720401558704	3.46744720646463e-09	2.60476035138393e-06	9	134855819	MED27	Body	opensea	Body-opensea
cg04773529	0.553322508544043	0.077606939400028	-0.475715569144015	3.47166785287215e-09	2.60529930256124e-06	3	188225542	LPP	Body	opensea	Body-opensea
cg19594745	0.771978429853833	0.342342802950651	-0.429635626903182	3.47535760717794e-09	2.60543916290058e-06	17	76897297	TIMP2	Body	island	Body-island
cg26132097	0.200429794130837	0.775524513559817	0.57509471942898	3.48420225440417e-09	2.60943941891475e-06	1	2145655	FAAP20	TSS1500	shore	TSS1500-shore
cg04107994	0.855788955722199	0.686520897677143	-0.169268058045056	3.52721617155558e-09	2.63715848914399e-06	7	6209931	CYTH3	Body	island	Body-island
cg17331750	0.655641813071455	0.110303837200609	-0.545337975870846	3.52830566511172e-09	2.63715848914399e-06	7	4755341	FOXK1	Body	shelf	Body-shelf
cg06021832	0.263463921218366	0.709608366360782	0.446144445142416	3.5341003405643e-09	2.63883750047685e-06	1	41329406	CITED4	TSS1500	shore	TSS1500-shore
cg16213835	0.953997072609446	0.580080371426791	-0.373916701182655	3.54289958674015e-09	2.64275434248942e-06	4	144464780	SMARCA5	Body	opensea	Body-opensea
cg11562804	0.736970590908184	0.231565160756411	-0.505405430151774	3.55490005850073e-09	2.64904883197047e-06	18	69569854		IGR	opensea	IGR-opensea
cg20246452	0.926171929996502	0.615359044407434	-0.310812885589068	3.57392155191475e-09	2.6605574242108e-06	14	103871434	MARK3	Body	opensea	Body-opensea
cg14454186	0.246168743192223	0.766722703503242	0.520553960311019	3.59056965176466e-09	2.67027792546016e-06	10	3800461		IGR	opensea	IGR-opensea
cg01531812	0.752922223001786	0.296369717547437	-0.456552505454349	3.59423927018429e-09	2.67033665466723e-06	9	16720499	BNC2	Body	opensea	Body-opensea
cg07821291	0.319504669756351	0.884133323447942	0.564628653691591	3.60012460902291e-09	2.67150550122963e-06	2	189172700	GULP1	5'UTR	opensea	5'UTR-opensea
cg13767779	0.355960726061161	0.7786339236805	0.422673197619339	3.60647028804024e-09	2.67150550122963e-06	17	56031576		IGR	shore	IGR-shore
cg02220389	0.749451813272261	0.229636922945317	-0.519814890326945	3.60658918374078e-09	2.67150550122963e-06	10	126705323	CTBP2	Body	opensea	Body-opensea
cg19268623	0.288253674593783	0.833686942735329	0.545433268141546	3.62349011867846e-09	2.68135384411963e-06	18	32783409		IGR	opensea	IGR-opensea
cg25497401	0.851787030260127	0.456328305940613	-0.395458724319514	3.62834945807954e-09	2.68228078049512e-06	7	105289886	ATXN7L1	Body	opensea	Body-opensea
cg22875784	0.35311324470265	0.819128777166806	0.466015532464156	3.63206638602065e-09	2.682362179496e-06	8	77913665	PEX2	TSS1500	shore	TSS1500-shore
cg24811892	0.745888064339596	0.246132859143477	-0.499755205196119	3.68121920865753e-09	2.71596555131442e-06	15	72632325		IGR	opensea	IGR-opensea
cg00996231	0.12440387624649	0.637585672354301	0.513181796107811	3.69887329087467e-09	2.7243083183646e-06	6	108910471	FOXO3	Body	opensea	Body-opensea
cg19408882	0.151563590069097	0.680924070986945	0.529360480917848	3.69985343603029e-09	2.7243083183646e-06	17	34101272	MMP28	Body	shelf	Body-shelf
cg00196636	0.770793615331304	0.218480348421702	-0.552313266909601	3.70916379812079e-09	2.72844224671321e-06	19	38495687	SIPA1L3	5'UTR	opensea	5'UTR-opensea
cg05934142	0.178067783841332	0.656249337590786	0.478181553749454	3.71280523882706e-09	2.72844224671321e-06	16	85220876		IGR	opensea	IGR-opensea
cg21995472	0.334218260168443	0.720602016759855	0.386383756591412	3.73396676655951e-09	2.74128451387579e-06	12	85271218	SLC6A15	Body	opensea	Body-opensea
cg24625199	0.69433365748765	0.235410517606896	-0.458923139880754	3.74387829526959e-09	2.74585043112982e-06	1	183065645	LAMC1	Body	opensea	Body-opensea
cg16789849	0.171513044795674	0.785794590044122	0.614281545248448	3.76331970842011e-09	2.75699276110786e-06	4	84772737		IGR	opensea	IGR-opensea
cg14671683	0.422931163523456	0.104308631276992	-0.318622532246464	3.76648484222714e-09	2.75699276110786e-06	22	47016124		IGR	shore	IGR-shore
cg20788426	0.42784653261624	0.819827193289472	0.391980660673232	3.7721969814152e-09	2.75845891593179e-06	2	219194421	PNKD	Body	opensea	Body-opensea
cg20430809	0.375387161584889	0.789397885753422	0.414010724168533	3.79848624637974e-09	2.77495464984543e-06	19	2089006	MOB3A	5'UTR	opensea	5'UTR-opensea
cg09134629	0.759240046088221	0.305926302000256	-0.453313744087965	3.80225015220789e-09	2.77497843002531e-06	5	36895233	NIPBL	5'UTR	opensea	5'UTR-opensea
cg15759696	0.113242092616561	0.610877565697868	0.497635473081307	3.81665912604059e-09	2.78109523303458e-06	16	698635	WDR90	TSS1500	shore	TSS1500-shore
cg08463848	0.320125133564102	0.695124597419896	0.374999463855794	3.81811049860468e-09	2.78109523303458e-06	19	36014401	SBSN	3'UTR	opensea	3'UTR-opensea
cg13749063	0.288055792366589	0.712319899842541	0.424264107475952	3.85240713637882e-09	2.8033310842151e-06	20	60809561		IGR	shelf	IGR-shelf
cg07082267	0.629821918817114	0.275718631858537	-0.354103286958577	3.96140073161223e-09	2.87982603410964e-06	16	85429035		IGR	opensea	IGR-opensea
cg15899800	0.677449502936755	0.239928257065892	-0.437521245870863	3.9721817181046e-09	2.88484352177798e-06	2	69586350	GFPT1	Body	opensea	Body-opensea
cg08607423	0.142250534953231	0.639036280546225	0.496785745592994	3.98107606242947e-09	2.88637841916008e-06	17	7462028	TNFSF13	5'UTR	shelf	5'UTR-shelf
cg18946602	0.172652726092542	0.764712908541655	0.592060182449113	3.98205743514553e-09	2.88637841916008e-06	1	61549982	NFIA	Body	shore	Body-shore
cg26172016	0.294866632263465	0.743981767330488	0.449115135067023	3.99148424517372e-09	2.89039425634054e-06	18	56529149	ZNF532	TSS1500	shore	TSS1500-shore
cg10228336	0.277762540087415	0.734189602962425	0.45642706287501	4.02061925334023e-09	2.90817035819545e-06	16	21963430	UQCRC2	TSS1500	opensea	TSS1500-opensea
cg12660466	0.571561178541092	0.147473492697084	-0.424087685844008	4.02385301789331e-09	2.90817035819545e-06	8	80836322	MRPS28	Body	opensea	Body-opensea
cg08468732	0.258867570347325	0.641403571508179	0.382536001160854	4.05274084716988e-09	2.92620480205191e-06	2	95722029		IGR	opensea	IGR-opensea
cg19048541	0.165008748855022	0.740990979610096	0.575982230755074	4.06770906874125e-09	2.93416362051437e-06	6	166442907		IGR	opensea	IGR-opensea
cg20151107	0.841148860075206	0.495564433961363	-0.345584426113842	4.07864254674177e-09	2.93919945045686e-06	10	126331425	FAM53B	Body	opensea	Body-opensea
cg20522675	0.353562082508251	0.642993299957926	0.289431217449676	4.1430043976086e-09	2.98269044188416e-06	1	3540077	TPRG1L	TSS1500	shore	TSS1500-shore
cg04331189	0.458134236586351	0.820555088961033	0.362420852374681	4.18787751018725e-09	3.01208027205626e-06	2	160142303	WDSUB1	5'UTR	shore	5'UTR-shore
cg14415629	0.726636747870881	0.237864338261439	-0.488772409609442	4.19930605447041e-09	3.01738195001083e-06	11	33033607		IGR	shelf	IGR-shelf
cg11209338	0.276911215374337	0.0614607312446472	-0.21545048412969	4.21075647427518e-09	3.02209970573849e-06	3	52332923		IGR	opensea	IGR-opensea
cg17331199	0.13438747503001	0.416815646950083	0.282428171920074	4.21399906796203e-09	3.02209970573849e-06	12	56414882	IKZF4	1stExon	opensea	1stExon-opensea
cg21731339	0.161510663757941	0.70050725435096	0.538996590593018	4.2312853704482e-09	3.03157329452732e-06	5	88183827	MEF2C-AS1	TSS1500	shore	TSS1500-shore
cg23193277	0.582464632569551	0.94131108254709	0.358846449977538	4.24433404284665e-09	3.03743412293946e-06	11	44585943	CD82	TSS1500	shore	TSS1500-shore
cg11822543	0.788514868282875	0.357928010640091	-0.430586857642784	4.247634084886e-09	3.03743412293946e-06	3	168299393	EGFEM1P	Body	opensea	Body-opensea
cg21230793	0.721910722662171	0.267399926080136	-0.454510796582036	4.27415774261325e-09	3.0496711892393e-06	8	93920498	C8orf83	Body	opensea	Body-opensea
cg17316508	0.108517499005245	0.552672082382764	0.444154583377519	4.27439962624736e-09	3.0496711892393e-06	7	25770971		IGR	opensea	IGR-opensea
cg20468939	0.709236867311458	0.33202023334867	-0.377216633962788	4.27704889978189e-09	3.0496711892393e-06	19	14550855	PKN1	TSS1500	shore	TSS1500-shore
cg07630601	0.111518574251295	0.648712541147109	0.537193966895813	4.31559836125172e-09	3.0742107054368e-06	1	234861092	LINC01132	Body	opensea	Body-opensea
cg24475517	0.763375903369477	0.269809819207643	-0.493566084161834	4.35573224522049e-09	3.0969068092136e-06	2	118737667	CCDC93	Body	opensea	Body-opensea
cg21577889	0.106778635121039	0.632223144273516	0.525444509152476	4.35578777563484e-09	3.0969068092136e-06	1	60281077	HOOK1	Body	shore	Body-shore
cg00050416	0.556959823241304	0.924076482025364	0.367116658784059	4.38869202886297e-09	3.11732106239653e-06	8	49621388		IGR	opensea	IGR-opensea
cg25449593	0.431713310841276	0.848568549974631	0.416855239133356	4.39455904315084e-09	3.11850992740357e-06	10	112583251	RBM20	ExonBnd	opensea	ExonBnd-opensea
cg02404197	0.581569974372456	0.935729758820594	0.354159784448138	4.41480066379745e-09	3.129887450201e-06	5	81153185		IGR	opensea	IGR-opensea
cg21623127	0.272047914449081	0.773862159581005	0.501814245131924	4.46152475120862e-09	3.16000025264366e-06	5	96432134	LIX1	Body	opensea	Body-opensea
cg11138227	0.783122569243216	0.310113915377945	-0.473008653865271	4.48589350835577e-09	3.17423702665663e-06	14	105436973	AHNAK2	Body	opensea	Body-opensea
cg06180952	0.758407457402104	0.340384636596382	-0.418022820805722	4.57875126315217e-09	3.23686376843742e-06	8	53898710		IGR	opensea	IGR-opensea
cg06385226	0.732742654345093	0.334389786031593	-0.398352868313499	4.58878449506528e-09	3.24087589620521e-06	20	62539841	DNAJC5	5'UTR	opensea	5'UTR-opensea
cg12715916	0.805921914493591	0.430930524141655	-0.374991390351936	4.59569193182999e-09	3.24267488061339e-06	2	123506760		IGR	opensea	IGR-opensea
cg02247391	0.278353568046635	0.828978091908936	0.550624523862301	4.60014484870688e-09	3.24274021120807e-06	21	27761331		IGR	opensea	IGR-opensea
cg15687929	0.0620538911205184	0.613309543258081	0.551255652137563	4.61430996994157e-09	3.2496452747782e-06	5	88184990	MEF2C-AS1	TSS200	shore	TSS200-shore
cg01418409	0.67381042114494	0.117688630966717	-0.556121790178224	4.62523856025213e-09	3.25426009020911e-06	2	178540308	PDE11A	Body	opensea	Body-opensea
cg05376227	0.650968854888619	0.20695615914379	-0.444012695744828	4.6319526836715e-09	3.25590373839794e-06	1	171111193	FMO6P	Body	opensea	Body-opensea
cg19561297	0.777454800853057	0.168943388707735	-0.608511412145322	4.6509861043869e-09	3.26619561656629e-06	7	102553457	LRRC17	5'UTR	opensea	5'UTR-opensea
cg21772953	0.196482893096783	0.738131562547684	0.541648669450901	4.66619982725015e-09	3.27253477976248e-06	3	23770435		IGR	opensea	IGR-opensea
cg06766459	0.744069271281245	0.268934060475331	-0.475135210805914	4.66881370423239e-09	3.27253477976248e-06	22	46995177		IGR	opensea	IGR-opensea
cg12798245	0.112823048893108	0.643032150546705	0.530209101653597	4.67889039791147e-09	3.27650975311071e-06	12	48152046	RAPGEF3	1stExon	shore	1stExon-shore
cg08836481	0.823394009863638	0.409184241311551	-0.414209768552087	4.7154810695193e-09	3.29657289902099e-06	10	882938	LARP4B	Body	opensea	Body-opensea
cg03366747	0.934838534573751	0.433923990209238	-0.500914544364513	4.71640620654563e-09	3.29657289902099e-06	14	71956020	LOC145474	Body	opensea	Body-opensea
cg18638434	0.0664590346049315	0.635460658414146	0.569001623809215	4.72152036293235e-09	3.2970487528168e-06	14	74486651	C14orf45	Body	shore	Body-shore
cg15685216	0.226289688502751	0.630500667314164	0.404210978811413	4.73703092686763e-09	3.30477673927208e-06	17	63074915		IGR	opensea	IGR-opensea
cg14411154	0.277020349743803	0.71181431373289	0.434793963989087	4.75449322963803e-09	3.31385058944327e-06	14	74237682	ELMSAN1	5'UTR	opensea	5'UTR-opensea
cg16171227	0.624969643003986	0.201660585891665	-0.423309057112321	4.77327061155849e-09	3.32158914185994e-06	15	78326426	TBC1D2B	Body	opensea	Body-opensea
cg20405891	0.730470785301878	0.197040752143217	-0.533430033158661	4.77452869285709e-09	3.32158914185994e-06	11	134374331	LOC283177	Body	opensea	Body-opensea
cg16973535	0.625366602407156	0.139589735054508	-0.485776867352648	4.79069788121979e-09	3.32972307353281e-06	10	65460155		IGR	opensea	IGR-opensea
cg17564529	0.228689357066344	0.62426562990754	0.395576272841197	4.79638138172217e-09	3.33049150561841e-06	7	75934484		IGR	shore	IGR-shore
cg00494550	0.397522266736284	0.748715829491114	0.351193562754829	4.80076011846697e-09	3.33049150561841e-06	2	240503028		IGR	opensea	IGR-opensea
cg24851651	0.227025073695734	0.772338358423174	0.545313284727439	4.87200193852556e-09	3.37676501925997e-06	11	66362959	CCS	Body	shelf	Body-shelf
cg07894537	0.606559298687222	0.914220415902878	0.307661117215656	4.88131181056457e-09	3.38006754471358e-06	3	15093486	MRPS25	3'UTR	opensea	3'UTR-opensea
cg05099952	0.242263362686267	0.52694457010773	0.284681207421464	4.90397131835035e-09	3.39259929087126e-06	16	30367546	CD2BP2	TSS1500	shore	TSS1500-shore
cg16185768	0.557519360269024	0.243660233550701	-0.313859126718323	4.90955050317483e-09	3.39330244684674e-06	2	8946094	KIDINS220	Body	opensea	Body-opensea
cg03804240	0.736173868373781	0.265023759327099	-0.471150109046682	4.92126755972969e-09	3.39625282164296e-06	11	118481350	PHLDB1	5'UTR	island	5'UTR-island
cg00274125	0.526842320486861	0.866467394002877	0.339625073516016	4.92883383514657e-09	3.39625282164296e-06	16	56679419		IGR	shore	IGR-shore
cg21237110	0.147766298972453	0.735276146141013	0.58750984716856	4.93077527409608e-09	3.39625282164296e-06	1	10131943	UBE4B	Body	opensea	Body-opensea
cg05379059	0.197063135721379	0.625612530402273	0.428549394680894	4.93658348721391e-09	3.39625282164296e-06	7	46825872		IGR	opensea	IGR-opensea
cg17650835	0.883447209318489	0.323413349291293	-0.560033860027196	4.93791391045704e-09	3.39625282164296e-06	5	159472178	TTC1	Body	opensea	Body-opensea
cg10264081	0.305480383243268	0.769270883070339	0.463790499827071	4.9412196890886e-09	3.39625282164296e-06	6	10434425	LINC00518	Body	opensea	Body-opensea
cg11017804	0.493548847682411	0.882483145978061	0.388934298295649	4.96359895672485e-09	3.4084846124881e-06	14	87717951		IGR	opensea	IGR-opensea
cg08248751	0.3713326697149	0.657639174870897	0.286306505155997	5.00670704870482e-09	3.43491510928541e-06	6	44043192		IGR	shore	IGR-shore
cg07063912	0.309708079994306	0.768484267185419	0.458776187191113	5.02641181271634e-09	3.44525553347709e-06	2	238598832	LRRFIP1	Body	shore	Body-shore
cg00430559	0.209034874729947	0.611497318373848	0.402462443643901	5.03677477211591e-09	3.44792676990501e-06	14	71276990	MAP3K9	TSS1500	shore	TSS1500-shore
cg15146441	0.346818052228341	0.757049879813227	0.410231827584887	5.03962193854628e-09	3.44792676990501e-06	8	141539380		IGR	opensea	IGR-opensea
cg02338143	0.0805470919321038	0.573885716084384	0.493338624152281	5.04421766760521e-09	3.44792676990501e-06	10	102748082	C10orf2	1stExon	shore	1stExon-shore
cg07891862	0.797485688637488	0.179327850281022	-0.618157838356467	5.05912332657988e-09	3.45493989439012e-06	8	141774605	PTK2	Body	opensea	Body-opensea
cg13956924	0.610671595754083	0.239290734891776	-0.371380860862306	5.06938582640332e-09	3.45858113797132e-06	11	126222227		IGR	shelf	IGR-shelf
cg01893030	0.320962234310766	0.699975618867122	0.379013384556356	5.0766295953841e-09	3.45858113797132e-06	5	8767041		IGR	opensea	IGR-opensea
cg04246364	0.344796331979657	0.824082993021078	0.479286661041421	5.07840692472781e-09	3.45858113797132e-06	11	3030254	CARS	Body	opensea	Body-opensea
cg07321191	0.310692699619998	0.0254619801246811	-0.285230719495316	5.11939724044106e-09	3.48112294587028e-06	20	44539588	PLTP	5'UTR	shore	5'UTR-shore
cg03844390	0.848470832633001	0.480490636692026	-0.367980195940975	5.12212106020758e-09	3.48112294587028e-06	21	15677438		IGR	opensea	IGR-opensea
cg05613273	0.331270772226973	0.813941906388984	0.482671134162011	5.12554878327044e-09	3.48112294587028e-06	17	80419874	NARF	5'UTR	shelf	5'UTR-shelf
cg22428306	0.241109923636062	0.734859358443016	0.493749434806954	5.13182271377138e-09	3.48220392121356e-06	21	42955481		IGR	opensea	IGR-opensea
cg16636878	0.418836266350557	0.901920141417557	0.483083875067	5.13766382663304e-09	3.48298950460928e-06	3	174581008	NAALADL2	Body	opensea	Body-opensea
cg05306637	0.136021046082741	0.664552055526779	0.528531009444038	5.15688940893747e-09	3.49175902972412e-06	1	26345353		IGR	opensea	IGR-opensea
cg11201571	0.119933673523271	0.675504498424301	0.55557082490103	5.15998985287836e-09	3.49175902972412e-06	14	105283180		IGR	shore	IGR-shore
cg05447336	0.867022223725697	0.371007528439055	-0.496014695286642	5.21330042263177e-09	3.52462710718897e-06	1	39733810	MACF1	Body	opensea	Body-opensea
cg06917772	0.481872166080433	0.210372239559161	-0.271499926521272	5.22677071226689e-09	3.53052458178673e-06	11	126286370		IGR	shore	IGR-shore
cg01168696	0.819422046102755	0.450032801828822	-0.369389244273934	5.25245036507781e-09	3.54465092278171e-06	2	135189387	MGAT5	Body	opensea	Body-opensea
cg07809589	0.33729851759542	0.854357828642509	0.517059311047089	5.27593474211164e-09	3.55727149612918e-06	2	66664535	MEIS1	Body	shelf	Body-shelf
cg14022616	0.469776447117665	0.845663553732505	0.37588710661484	5.28895150769314e-09	3.56281786653925e-06	17	72765872		IGR	opensea	IGR-opensea
cg02872914	0.1986310373482	0.544589386402225	0.345958349054025	5.3108056345308e-09	3.57430195833075e-06	10	126713578	CTBP2	Body	shore	Body-shore
cg06505619	0.517031065069673	0.910346275891656	0.393315210821983	5.31569393602443e-09	3.57435719228741e-06	16	698072	WDR90	TSS1500	shore	TSS1500-shore
cg10626950	0.0484329342451429	0.460935309966007	0.412502375720864	5.33776999671885e-09	3.58595920903328e-06	6	88409589	AKIRIN2	Body	shore	Body-shore
cg14211075	0.291821331603665	0.754390230882398	0.462568899278733	5.34844202091384e-09	3.58988586951034e-06	9	135818481	TSC1	5'UTR	shore	5'UTR-shore
cg19546516	0.330315112184065	0.837674753193176	0.507359641009111	5.36086930043763e-09	3.59498251738599e-06	5	179787824		IGR	opensea	IGR-opensea
cg22809983	0.107341584635937	0.661516427016034	0.554174842380097	5.37909270580528e-09	3.60395334465382e-06	4	38806155	TLR1	5'UTR	opensea	5'UTR-opensea
cg13227806	0.629917448500974	0.288416017203336	-0.341501431297638	5.39390397879641e-09	3.6106239764168e-06	3	113811946		IGR	opensea	IGR-opensea
cg15090227	0.657556057793359	0.162485200283044	-0.495070857510316	5.4105171612193e-09	3.61579334762505e-06	12	25982340		IGR	opensea	IGR-opensea
cg01264444	0.341058102494078	0.816128468757489	0.475070366263411	5.41135039224126e-09	3.61579334762505e-06	7	149553687	ZNF862	Body	opensea	Body-opensea
cg03937720	0.382723092059392	0.116821219669129	-0.265901872390262	5.44800754722572e-09	3.63701941545008e-06	4	8591690	GPR78	3'UTR	shelf	3'UTR-shelf
cg21166775	0.119300170461826	0.578617801222602	0.459317630760775	5.45643861320062e-09	3.63938093733488e-06	12	48152204	RAPGEF3	1stExon	shore	1stExon-shore
cg18786995	0.0247835521647122	0.511015171273702	0.48623161910899	5.47257493941002e-09	3.64687294071659e-06	19	58988182	ZNF446	5'UTR	shore	5'UTR-shore
cg19599803	0.188654860704736	0.512313284470553	0.323658423765818	5.52428744122056e-09	3.67563012155408e-06	1	156722676	HDGF	TSS1500	shore	TSS1500-shore
cg05423713	0.33363683435068	0.825455028077625	0.491818193726944	5.52561339357888e-09	3.67563012155408e-06	7	129850238	C7orf45	Body	opensea	Body-opensea
cg05212605	0.262393826646939	0.86398882911215	0.601595002465211	5.53422450063554e-09	3.67806835328565e-06	X	70380710	NLGN3	Body	opensea	Body-opensea
cg01372113	0.0249182745349063	0.366626418015702	0.341708143480795	5.55123809597522e-09	3.68191105042884e-06	6	88409436	AKIRIN2	Body	shore	Body-shore
cg01337502	0.820129623426536	0.268485842720272	-0.551643780706264	5.55961171363100e-09	3.68191105042884e-06	18	46242657	CTIF	Body	opensea	Body-opensea
cg16349092	0.434325212824039	0.809731291073844	0.375406078249805	5.56121752881182e-09	3.68191105042884e-06	8	127601303		IGR	opensea	IGR-opensea
cg01268022	0.192535084971771	0.833959962117896	0.641424877146125	5.56126466235584e-09	3.68191105042884e-06	7	30065277	FKBP14	Body	shore	Body-shore
cg05479130	0.194163311945492	0.655571056712713	0.461407744767221	5.56476070830668e-09	3.68191105042884e-06	3	52316296		IGR	shelf	IGR-shelf
cg20667664	0.456749616645136	0.863641398443609	0.406891781798473	5.57676482402337e-09	3.68657367600674e-06	17	38254448	NR1D1	Body	shore	Body-shore
cg11247712	0.916578438943844	0.588337138292064	-0.32824130065178	5.64803203385067e-09	3.7276091132748e-06	14	59874096		IGR	opensea	IGR-opensea
cg16879796	0.794968317018661	0.289100007641516	-0.505868309377145	5.65269137471698e-09	3.7276091132748e-06	1	162280412	NOS1AP	Body	opensea	Body-opensea
cg19125926	0.124274916776672	0.68919486500625	0.564919948229577	5.65387698102706e-09	3.7276091132748e-06	11	118402231	LOC101929089	TSS1500	shore	TSS1500-shore
cg11491464	0.334745488436809	0.825106517628621	0.490361029191812	5.65963736504958e-09	3.72810188776657e-06	19	46066358	OPA3	Body	opensea	Body-opensea
cg24565080	0.758920689864802	0.442074427335503	-0.316846262529299	5.68971509826933e-09	3.74459787686913e-06	8	81892821	PAG1	Body	opensea	Body-opensea
cg21745586	0.180140191729479	0.657002664037801	0.476862472308322	5.71930736898768e-09	3.76074547821148e-06	12	12518875	LOH12CR1	Body	opensea	Body-opensea
cg01142338	0.143661562706541	0.453520923065168	0.309859360358627	5.76081719737999e-09	3.78469404872254e-06	19	45579998	ZNF296	TSS1500	island	TSS1500-island
cg04066019	0.680841009253653	0.0870601827321581	-0.593780826521495	5.77425512133672e-09	3.79017417448998e-06	3	16554466	RFTN1	5'UTR	island	5'UTR-island
cg27131500	0.523687702328608	0.897121655267197	0.373433952938589	5.83262699862803e-09	3.82511290816902e-06	10	14879193	HSPA14	TSS1500	shore	TSS1500-shore
cg23469041	0.657696534036862	0.0809629861679213	-0.57673354786894	5.8467411981044e-09	3.83099088555124e-06	X	3618302	PRKX	Body	opensea	Body-opensea
cg01354274	0.501750639416763	0.848588694936079	0.346838055519316	5.86261394712111e-09	3.83800976369929e-06	1	36255151		IGR	opensea	IGR-opensea
cg04517482	0.638542167404021	0.160669385260499	-0.477872782143523	5.88366913160975e-09	3.84107251433707e-06	15	71581087	THSD4	Body	opensea	Body-opensea
cg12894814	0.4385424785109	0.924461398676959	0.485918920166059	5.88412281398487e-09	3.84107251433707e-06	7	22232412	RAPGEF5	Body	opensea	Body-opensea
cg15341808	0.88513388885011	0.440257415994065	-0.444876472856045	5.88650984848354e-09	3.84107251433707e-06	17	67138212	ABCA6	TSS200	opensea	TSS200-opensea
cg03076130	0.688021642112861	0.385354988717105	-0.302666653395756	5.88795182191588e-09	3.84107251433707e-06	19	1397305	GAMT	3'UTR	shore	3'UTR-shore
cg06274699	0.249442928545953	0.663320680865253	0.4138777523193	5.93076135686268e-09	3.86560891762307e-06	X	53125181	KANTR	Body	shore	Body-shore
cg13784264	0.604988235561848	0.0906776960517207	-0.514310539510128	5.95113306612860e-09	3.87549041349852e-06	15	93199130	FAM174B	TSS200	island	TSS200-island
cg09918546	0.352700282857399	0.737227462640629	0.38452717978323	5.98613633996425e-09	3.89487463424382e-06	15	40371860		IGR	opensea	IGR-opensea
cg08792630	0.107060625580054	0.674976341418537	0.567915715838483	6.01763633324144e-09	3.91194755239597e-06	6	108883909	FOXO3	Body	shore	Body-shore
cg17340175	0.54528761397646	0.766882402343591	0.221594788367131	6.07037131619567e-09	3.93625997709406e-06	11	69282297		IGR	shelf	IGR-shelf
cg11118688	0.472652553131683	0.866054377053068	0.393401823921385	6.0732240219094e-09	3.93625997709406e-06	6	53320178		IGR	opensea	IGR-opensea
cg09307605	0.820940820779334	0.386682746122495	-0.434258074656839	6.07444060210507e-09	3.93625997709406e-06	21	15899844	SAMSN1	5'UTR	opensea	5'UTR-opensea
cg16651877	0.34658599424004	0.736093481874759	0.389507487634719	6.07620688901317e-09	3.93625997709406e-06	1	45276338	BTBD19	Body	shelf	Body-shelf
cg02117924	0.47834752730992	0.912815669178091	0.434468141868171	6.1068876510974e-09	3.95269233335067e-06	21	46321585	ITGB2	Body	island	Body-island
cg13984373	0.49528516418338	0.1302411609811	-0.36504400320228	6.14510629944056e-09	3.97397077742917e-06	2	98547734	TMEM131	Body	opensea	Body-opensea
cg02926868	0.158029283548106	0.757371346800498	0.599342063252391	6.16523612084873e-09	3.9835245709698e-06	11	66374763		IGR	opensea	IGR-opensea
cg26987759	0.630363459768432	0.11404291460214	-0.516320545166292	6.17273284888389e-09	3.98490628285778e-06	5	322546	AHRR	Body	island	Body-island
cg15593370	0.379106827467446	0.875292378830679	0.496185551363233	6.18040148661539e-09	3.98639648081871e-06	3	43252944		IGR	opensea	IGR-opensea
cg13235761	0.437425763309466	0.846768014364178	0.409342251054712	6.1961426478767e-09	3.99308641081865e-06	1	203561580		IGR	opensea	IGR-opensea
cg12284861	0.727847172403235	0.186903202599963	-0.540943969803272	6.21662167294366e-09	4.00281541575309e-06	4	183100610		IGR	opensea	IGR-opensea
cg22405816	0.894112272187183	0.452746081664892	-0.441366190522291	6.24953156867794e-09	4.01271146775988e-06	9	118135937	DELEC1	5'UTR	opensea	5'UTR-opensea
cg08097581	0.170985485295574	0.464490110125739	0.293504624830166	6.25432410198855e-09	4.01271146775988e-06	19	15528589	AKAP8L	Body	shore	Body-shore
cg23312403	0.467891607959406	0.828372235368824	0.360480627409418	6.25786718456791e-09	4.01271146775988e-06	2	239835131		IGR	opensea	IGR-opensea
cg11435072	0.141798193991847	0.611256581626051	0.469458387634203	6.25897913134205e-09	4.01271146775988e-06	11	122655631	UBASH3B	Body	opensea	Body-opensea
cg05607740	0.190675525443099	0.658915797505994	0.468240272062895	6.26382841504893e-09	4.01271146775988e-06	3	196361277		IGR	shore	IGR-shore
cg24718533	0.26311610043802	0.732272679945508	0.469156579507487	6.26436483661142e-09	4.01271146775988e-06	2	20551519	PUM2	TSS1500	shore	TSS1500-shore
cg02668270	0.222035134661581	0.656426577896014	0.434391443234433	6.27515559484464e-09	4.0161643843728e-06	19	44124896	ZNF428	TSS1500	shore	TSS1500-shore
cg03613415	0.181681794279545	0.758429755433604	0.576747961154059	6.29542907353345e-09	4.02567518362359e-06	3	174157278		IGR	shore	IGR-shore
cg16075006	0.833192507655512	0.335646761472024	-0.497545746183488	6.30231212477955e-09	4.0266143545546e-06	5	6365972		IGR	opensea	IGR-opensea
cg02774666	0.936664070624036	0.359940941024229	-0.576723129599807	6.31715593620468e-09	4.03155663414437e-06	8	141238716	TRAPPC9	Body	opensea	Body-opensea
cg04431002	0.849349951323633	0.352814473919478	-0.496535477404155	6.32088960942479e-09	4.03155663414437e-06	16	84766438	USP10	Body	opensea	Body-opensea
cg14672108	0.747409697913316	0.526666343645458	-0.220743354267858	6.39274010094758e-09	4.0738900352647e-06	11	8742134	ST5	Body	opensea	Body-opensea
cg08907095	0.843281503105167	0.260290803991507	-0.58299069911366	6.40559093597576e-09	4.07858453284049e-06	18	67342478	DOK6	Body	opensea	Body-opensea
cg13553120	0.911036019923687	0.651914796443483	-0.259121223480204	6.42100415889737e-09	4.08230360699155e-06	1	10577460	PEX14	Body	opensea	Body-opensea
cg02193425	0.182358083725528	0.629092131421758	0.44673404769623	6.42241037980792e-09	4.08230360699155e-06	6	3848280	FAM50B	TSS1500	shore	TSS1500-shore
cg18921541	0.178846748751669	0.685415828655241	0.506569079903571	6.43369528308735e-09	4.08425819351806e-06	13	27975612		IGR	opensea	IGR-opensea
cg22025263	0.438562690231694	0.833701082538311	0.395138392306617	6.44808989977017e-09	4.08425819351806e-06	1	43419475	SLC2A1	Body	shelf	Body-shelf
cg27154651	0.20533475208072	0.670313224493968	0.464978472413248	6.45147678982761e-09	4.08425819351806e-06	6	30796209		IGR	opensea	IGR-opensea
cg01536987	0.620821237422742	0.0923056169264279	-0.528515620496314	6.45288285746442e-09	4.08425819351806e-06	13	43566492	EPSTI1	TSS200	island	TSS200-island
cg24815937	0.537720512966309	0.0218384759097245	-0.515882037056585	6.45422168805867e-09	4.08425819351806e-06	1	39734090	MACF1	Body	opensea	Body-opensea
cg06240200	0.142001854527988	0.664549042475963	0.522547187947975	6.458436604908e-09	4.08425819351806e-06	3	46974965	CCDC12	Body	opensea	Body-opensea
cg15709418	0.337917039059268	0.808258537049365	0.470341497990097	6.47236331958281e-09	4.08958778408427e-06	11	7593838	PPFIBP2	Body	opensea	Body-opensea
cg08777211	0.703161153126688	0.276399798544869	-0.42676135458182	6.49399009045726e-09	4.09976950624137e-06	7	130060960	TSGA14	Body	opensea	Body-opensea
cg27002794	0.19700384342784	0.709678247764606	0.512674404336766	6.51160596778712e-09	4.10714221755677e-06	2	160474347	LOC643072	Body	shore	Body-shore
cg06350809	0.273749491926802	0.810481132757516	0.536731640830713	6.5167136619958e-09	4.10714221755677e-06	8	29459420		IGR	opensea	IGR-opensea
cg08556894	0.151262951448905	0.637897155050525	0.48663420360162	6.561248393957e-09	4.13170867112504e-06	3	52316234		IGR	shelf	IGR-shelf
cg11906127	0.0507021084780559	0.523609605934316	0.472907497456261	6.57022091629794e-09	4.13342891461509e-06	20	35030032	DLGAP4	5'UTR	opensea	5'UTR-opensea
cg26869211	0.873503441574644	0.516629328971522	-0.356874112603123	6.57509615000517e-09	4.13342891461509e-06	17	58309224	SCARNA20	TSS1500	opensea	TSS1500-opensea
cg03916421	0.264069544315295	0.759532156077787	0.495462611762492	6.63115914056644e-09	4.16515203003897e-06	4	130013461	SCLT1	Body	shore	Body-shore
cg10447314	0.265220745275341	0.790134626448945	0.524913881173604	6.65153319789528e-09	4.17188363509241e-06	1	46660037	POMGNT1	Body	opensea	Body-opensea
cg02326883	0.60533577465501	0.222592878191123	-0.382742896463886	6.65309562455908e-09	4.17188363509241e-06	17	37820254	STARD3	3'UTR	shelf	3'UTR-shelf
cg24219777	0.212527277242203	0.806163886000094	0.593636608757891	6.65887487515587e-09	4.1719898682851e-06	1	224686469		IGR	opensea	IGR-opensea
cg01651955	0.432741033950115	0.810672730109097	0.377931696158982	6.67589664177771e-09	4.17913377551932e-06	17	39678883		IGR	opensea	IGR-opensea
cg16074643	0.225652958996505	0.661856439153947	0.436203480157442	6.73584336772462e-09	4.21311423534891e-06	6	116424276	NT5DC1	Body	shore	Body-shore
cg00077665	0.919075779316779	0.244675455776548	-0.674400323540231	6.75030176659987e-09	4.21860959782032e-06	6	90272372	ANKRD6	1stExon	opensea	1stExon-opensea
cg03243118	0.653685861253346	0.276885537950852	-0.376800323302493	6.75599003555945e-09	4.21861943033188e-06	15	31248573	MTMR10	Body	opensea	Body-opensea
cg09502507	0.228334962194484	0.851227043197233	0.62289208100275	6.77683003267943e-09	4.228082450221e-06	12	40706542	LRRK2	Body	opensea	Body-opensea
cg07893176	0.912715594110307	0.29139605000783	-0.621319544102477	6.78492970013493e-09	4.22958754279359e-06	1	171110609	FMO6P	Body	opensea	Body-opensea
cg03813605	0.659773452624641	0.239564416037101	-0.420209036587539	6.79235108188066e-09	4.23066763884924e-06	10	134365104	INPP5A	Body	opensea	Body-opensea
cg08616663	0.720174937749214	0.235832889284615	-0.484342048464599	6.80047311428476e-09	4.23218196762231e-06	11	8692821		IGR	opensea	IGR-opensea
cg13672514	0.120258553714505	0.582999304966987	0.462740751252482	6.81941258550093e-09	4.23466228514516e-06	12	123869502	SETD8	Body	shore	Body-shore
cg27279244	0.36126668319713	0.651496032791565	0.290229349594435	6.82080010013529e-09	4.23466228514516e-06	8	125483419		IGR	shelf	IGR-shelf
cg27654717	0.835126286557798	0.330081879308172	-0.505044407249625	6.8215409303904e-09	4.23466228514516e-06	2	69242158	ANTXR1	Body	shore	Body-shore
cg07066050	0.19610950126088	0.715024979497257	0.518915478236376	6.84597448529253e-09	4.24240682063832e-06	3	189034401	TPRG1	Body	opensea	Body-opensea
cg16694837	0.130054874274343	0.514664650496357	0.384609776222014	6.84908326001403e-09	4.24240682063832e-06	14	99945655	SETD3	5'UTR	shore	5'UTR-shore
cg11164099	0.830271682436547	0.275592933770595	-0.554678748665952	6.85113002639079e-09	4.24240682063832e-06	20	34565915	CNBD2	Body	opensea	Body-opensea
cg05011554	0.872990968474348	0.517646579226558	-0.35534438924779	6.86909754048596e-09	4.24999408326047e-06	10	105610176	SH3PXD2A	Body	opensea	Body-opensea
cg11208165	0.444589091337538	0.87125200345688	0.426662912119343	6.87482499716568e-09	4.25000195493943e-06	3	16308357	OXNAD1	5'UTR	shore	5'UTR-shore
cg19606364	0.628445604474061	0.956966342686812	0.328520738212751	6.89543201337406e-09	4.25552332327463e-06	3	42745757	HHATL	TSS1500	opensea	TSS1500-opensea
cg18459351	0.274160727162739	0.755558517237551	0.481397790074812	6.90060686197011e-09	4.25552332327463e-06	1	14366426		IGR	opensea	IGR-opensea
cg12171165	0.371798584554426	0.808448466267594	0.436649881713168	6.90092286574174e-09	4.25552332327463e-06	9	126512024	DENND1A	Body	opensea	Body-opensea
cg15530464	0.614595966615902	0.889238227020495	0.274642260404594	6.92760089134315e-09	4.26843526270486e-06	3	42744662	HHATL	TSS1500	opensea	TSS1500-opensea
cg23674816	0.318800851149283	0.918830157349763	0.60002930620048	6.94168864634849e-09	4.27357476223526e-06	16	52109206	C16orf97	TSS1500	opensea	TSS1500-opensea
cg24531489	0.700097041464426	0.294063600678194	-0.406033440786232	6.94759032568514e-09	4.2736702601236e-06	10	91334242		IGR	opensea	IGR-opensea
cg08778768	0.829237185324099	0.485983689724768	-0.343253495599331	6.98079577932264e-09	4.29019965090353e-06	15	70052769		IGR	opensea	IGR-opensea
cg02961707	0.786324288308219	0.263240567194503	-0.523083721113716	6.99019754367439e-09	4.29019965090353e-06	19	7927974	EVI5L	Body	island	Body-island
cg05286665	0.609554866159866	0.200802075318665	-0.408752790841201	6.99176806647789e-09	4.29019965090353e-06	7	26409819	SNX10	Body	opensea	Body-opensea
cg11709405	0.211032315458165	0.685720188475913	0.474687873017748	7.01725098271008e-09	4.30228641206399e-06	1	24649398	GRHL3	TSS200	shore	TSS200-shore
cg19755003	0.889048599507064	0.593535496869159	-0.295513102637905	7.02589919926314e-09	4.30404038492455e-06	22	46489736	LOC400931	Body	opensea	Body-opensea
cg03188627	0.689342411173951	0.221870253479513	-0.467472157694438	7.04703744690273e-09	4.31343652095637e-06	11	47753214	FNBP4	Body	opensea	Body-opensea
cg06771950	0.830415998539125	0.317614015956296	-0.51280198258283	7.0725567367061e-09	4.32549659920595e-06	2	232155178	ARMC9	Body	opensea	Body-opensea
cg15200418	0.706165103467339	0.170625946906752	-0.535539156560587	7.11015740695076e-09	4.34491962390306e-06	7	4755010	FOXK1	Body	shelf	Body-shelf
cg04908960	0.292261546775996	0.769204507251756	0.47694296047576	7.1294534074488e-09	4.35313420647981e-06	16	30425679	ZNF771	Body	shelf	Body-shelf
cg06115810	0.0664432014670298	0.34912563149015	0.28268243002312	7.13912470327702e-09	4.35546343628342e-06	1	66797599	PDE4B	Body	opensea	Body-opensea
cg12116457	0.27099063475801	0.724473682568675	0.453483047810666	7.1525274500503e-09	4.35607013479136e-06	1	153746259	INTS3	3'UTR	shore	3'UTR-shore
cg19080638	0.227580793099643	0.694458458234156	0.466877665134513	7.15499448129714e-09	4.35607013479136e-06	14	22982238		IGR	opensea	IGR-opensea
cg00157359	0.336562940768448	0.768042467888525	0.431479527120077	7.16083958166675e-09	4.35607013479136e-06	11	66233183	PELI3	TSS1500	shore	TSS1500-shore
cg11642283	0.460303644167542	0.184075579166631	-0.276228065000911	7.16354858577185e-09	4.35607013479136e-06	11	116929864	SIK3	Body	opensea	Body-opensea
cg21304454	0.326377784561593	0.730178430030287	0.403800645468694	7.17139594812389e-09	4.35727924465045e-06	1	17302859	MFAP2	Body	shelf	Body-shelf
cg05598742	0.480577964330991	0.825011719988566	0.344433755657575	7.21338062100907e-09	4.37615667353544e-06	10	82173622	FAM213A	5'UTR	opensea	5'UTR-opensea
cg12828975	0.468956474402812	0.907494910800161	0.438538436397349	7.21423395942735e-09	4.37615667353544e-06	2	174880512		IGR	shelf	IGR-shelf
cg11559967	0.26694125014989	0.780551256950862	0.513610006800972	7.22937499699843e-09	4.38176719663224e-06	22	38363872	POLR2F	3'UTR	opensea	3'UTR-opensea
cg26060580	0.31349385725665	0.792795669545095	0.479301812288445	7.25230279642117e-09	4.39208434143001e-06	12	48223203		IGR	opensea	IGR-opensea
cg07979886	0.170317133078575	0.676559866895751	0.506242733817176	7.26399180229248e-09	4.39420551983138e-06	5	134683440	H2AFY	Body	opensea	Body-opensea
cg07283441	0.618446349116794	0.286492499386241	-0.331953849730553	7.26762260370233e-09	4.39420551983138e-06	8	129031823	PVT1	Body	opensea	Body-opensea
cg14707453	0.71595912072089	0.287909715260397	-0.428049405460493	7.30841949464796e-09	4.41528278701359e-06	2	231035504	SP110	Body	opensea	Body-opensea
cg18419534	0.222069568170934	0.536696775325037	0.314627207154103	7.35719563445818e-09	4.44114248034211e-06	4	793009	CPLX1	Body	shelf	Body-shelf
cg12158535	0.201875605533784	0.577790317189054	0.37591471165527	7.37244588226022e-09	4.44347367877016e-06	14	105857250	PACS2	Body	opensea	Body-opensea
cg13774825	0.285991301400827	0.665784030705888	0.379792729305061	7.37300726591436e-09	4.44347367877016e-06	14	105263191	AKT1	TSS1500	shore	TSS1500-shore
cg10841505	0.161039939932072	0.71945975040104	0.558419810468967	7.37964802018344e-09	4.44387465216701e-06	15	74300325	PML	Body	opensea	Body-opensea
cg25694166	0.239885284813041	0.705385319831862	0.465500035018821	7.39345214613206e-09	4.44858512415958e-06	16	58447439		IGR	opensea	IGR-opensea
cg23181590	0.572021762315766	0.952342353040078	0.380320590724312	7.44782511474856e-09	4.47767821765366e-06	8	81788187	ZNF704	TSS1500	shore	TSS1500-shore
cg16267679	0.759242545906837	0.128459306451206	-0.630783239455631	7.45936101937554e-09	4.47915769413481e-06	2	145278615	LINC01412	TSS1500	shelf	TSS1500-shelf
cg06428394	0.763359670223148	0.308048429932704	-0.455311240290444	7.46270452299404e-09	4.47915769413481e-06	11	118476029	PHLDB1	TSS1500	shelf	TSS1500-shelf
cg08370949	0.298858451979621	0.741326927109048	0.442468475129427	7.4683545617368e-09	4.47915769413481e-06	19	33182179	NUDT19	TSS1500	shore	TSS1500-shore
cg18278519	0.505541548627508	0.865529946408724	0.359988397781216	7.52754483532622e-09	4.51101923744837e-06	10	98069610	DNTT	Body	opensea	Body-opensea
cg15625671	0.763565502690587	0.218113385945537	-0.545452116745049	7.6163599587738e-09	4.56056841421933e-06	19	45898849	PPP1R13L	Body	shore	Body-shore
cg18851966	0.54858857246234	0.759890139115176	0.211301566652836	7.63611333748058e-09	4.5687179406095e-06	10	1091023	IDI1	Body	shelf	Body-shelf
cg15760642	0.159375925192716	0.640117787889351	0.480741862696635	7.64474810253356e-09	4.56903931956685e-06	19	37408110	ZNF829	TSS1500	shore	TSS1500-shore
cg20399213	0.435281329525797	0.824674089299028	0.389392759773231	7.65533770734068e-09	4.56903931956685e-06	1	27020750		IGR	shore	IGR-shore
cg03030757	0.132943712811961	0.619085593522836	0.486141880710876	7.65985445070935e-09	4.56903931956685e-06	6	35420754	FANCE	Body	island	Body-island
cg25983901	0.758287082097543	0.307930744684593	-0.45035633741295	7.66122538833262e-09	4.56903931956685e-06	7	46972700		IGR	opensea	IGR-opensea
cg19782598	0.780276965302966	0.229722708322108	-0.550554256980859	7.6821105747607e-09	4.57782386022832e-06	13	78315285	SLAIN1	TSS200	opensea	TSS200-opensea
cg15316708	0.117455238574932	0.573876396988986	0.456421158414055	7.69129836596698e-09	4.57962935499017e-06	6	2961857	SERPINB6	5'UTR	opensea	5'UTR-opensea
cg08575222	0.701692528757272	0.27128124490084	-0.430411283856432	7.69982046094099e-09	4.5810359025905e-06	8	125828298		IGR	opensea	IGR-opensea
cg02101832	0.872446253894549	0.483908147556593	-0.388538106337956	7.7101833197528e-09	4.58353449515076e-06	12	65069842	RASSF3	Body	opensea	Body-opensea
cg11064537	0.451896741188355	0.870275569021492	0.418378827833137	7.72854459421148e-09	4.59078018079739e-06	21	48024639	S100B	5'UTR	opensea	5'UTR-opensea
cg12990116	0.551223939723166	0.190897921474754	-0.360326018248412	7.74336045214886e-09	4.5959099931201e-06	6	34433392	PACSIN1	TSS1500	shore	TSS1500-shore
cg04119957	0.392623238812813	0.662256336795639	0.269633097982826	7.76693478761754e-09	4.60475323177663e-06	17	73750389	ITGB4	Body	shore	Body-shore
cg02323405	0.191953911997937	0.783106031733614	0.591152119735676	7.77577253954981e-09	4.60475323177663e-06	12	5613036		IGR	opensea	IGR-opensea
cg07905442	0.236279393097163	0.636916704423015	0.400637311325852	7.77852902858709e-09	4.60475323177663e-06	8	37748443	RAB11FIP1	Body	opensea	Body-opensea
cg05285244	0.453356317836252	0.875622108168008	0.422265790331757	7.78302686104359e-09	4.60475323177663e-06	7	149412760	KRBA1	5'UTR	shore	5'UTR-shore
cg25324068	0.383626416830209	0.686055383824858	0.302428966994649	7.79044223807184e-09	4.60547660486178e-06	17	7462249	TNFSF13	5'UTR	shelf	5'UTR-shelf
cg01731630	0.427522877028122	0.831082352660087	0.403559475631965	7.81494085415707e-09	4.61440262779809e-06	5	9947503		IGR	opensea	IGR-opensea
cg26738530	0.746202070276811	0.173922698121537	-0.572279372155274	7.81795059113933e-09	4.61440262779809e-06	15	71581059	THSD4	Body	opensea	Body-opensea
cg27318579	0.878956696059628	0.381206236788626	-0.497750459271002	7.84612597339879e-09	4.62440193096082e-06	20	49160192	PTPN1	5'UTR	opensea	5'UTR-opensea
cg21255128	0.485506950917412	0.774723254350173	0.289216303432761	7.85263878972339e-09	4.62440193096082e-06	7	1140094	C7orf50	Body	shore	Body-shore
cg24008131	0.321535248920432	0.742403659402229	0.420868410481797	7.85438105384796e-09	4.62440193096082e-06	3	40375430		IGR	opensea	IGR-opensea
cg01999215	0.635590823038409	0.194005671468276	-0.441585151570133	7.85976458094813e-09	4.62440193096082e-06	X	106692039		IGR	shore	IGR-shore
cg27224435	0.384754138327747	0.773444359897511	0.388690221569764	7.9254410589555e-09	4.65935740080374e-06	8	134416192		IGR	opensea	IGR-opensea
cg09454315	0.894132907901835	0.324739494643816	-0.569393413258018	7.96232638832918e-09	4.67633048375991e-06	5	322716	AHRR	Body	island	Body-island
cg25558288	0.209077701467152	0.732647345819219	0.523569644352067	7.96688780156813e-09	4.67633048375991e-06	11	129145299		IGR	shelf	IGR-shelf
cg26118047	0.258751590230647	0.782091002032657	0.52333941180201	8.04082079388326e-09	4.71600480902573e-06	2	29320360	CLIP4	TSS200	opensea	TSS200-opensea
cg09123899	0.725995172936642	0.214927801587113	-0.511067371349529	8.1591527575177e-09	4.78163643226466e-06	16	54008833	FTO	Body	opensea	Body-opensea
cg16180595	0.361071458875918	0.714282397239722	0.353210938363803	8.18701096213869e-09	4.79418469012193e-06	10	73040496	UNC5B	Body	opensea	Body-opensea
cg02586348	0.371440127052831	0.819991961799016	0.448551834746185	8.20645309850753e-09	4.80178876297031e-06	4	95410089	PDLIM5	5'UTR	opensea	5'UTR-opensea
cg10442101	0.236075575428655	0.832036728587009	0.595961153158354	8.29723187621039e-09	4.8510888117002e-06	7	16066532		IGR	opensea	IGR-opensea
cg07201934	0.223219135745657	0.742318726247775	0.519099590502118	8.30520768215076e-09	4.85193755817287e-06	7	112410323	TMEM168	Body	opensea	Body-opensea
cg03799395	0.356834639934878	0.834764930410538	0.47793029047566	8.32795996295850e-09	4.85709471936831e-06	17	48180359	PDK2	Body	shelf	Body-shelf
cg15390527	0.257298417338216	0.823074402507508	0.565775985169292	8.33286350716025e-09	4.85709471936831e-06	6	138894416	NHSL1	TSS1500	opensea	TSS1500-opensea
cg10062238	0.87043578312654	0.312142961276148	-0.558292821850392	8.33996700540136e-09	4.85709471936831e-06	7	92478906	LOC101927497	Body	opensea	Body-opensea
cg01757745	0.213046171647037	0.574767703438252	0.361721531791216	8.34516692638293e-09	4.85709471936831e-06	10	134755601	C10orf93	Body	shore	Body-shore
cg19348286	0.277270649842796	0.721831061103913	0.444560411261116	8.34669063450017e-09	4.85709471936831e-06	7	45612726	ADCY1	TSS1500	shore	TSS1500-shore
cg13587796	0.186867447012772	0.57195967268878	0.385092225676008	8.41212451071554e-09	4.89134456733625e-06	6	9398457		IGR	shore	IGR-shore
cg25488228	0.558515288050606	0.849617122369405	0.291101834318799	8.42251962577757e-09	4.89356286369826e-06	15	49087113	CEP152	Body	opensea	Body-opensea
cg22696984	0.221960520476161	0.785250061373343	0.563289540897182	8.44540077644777e-09	4.9030265372662e-06	2	75833496		IGR	opensea	IGR-opensea
cg18954633	0.657622645464904	0.067865080624288	-0.589757564840616	8.47491708523821e-09	4.91280196741778e-06	1	116270684	CASQ2	Body	opensea	Body-opensea
cg10541466	0.106136806029926	0.537091806674625	0.430955000644699	8.47545075676088e-09	4.91280196741778e-06	1	113425263		IGR	opensea	IGR-opensea
cg04695384	0.715772754209805	0.345561176641034	-0.370211577568772	8.51744887035518e-09	4.93330107888799e-06	3	194451315	LOC100507391	Body	opensea	Body-opensea
cg05091060	0.299789383219509	0.824560744952069	0.52477136173256	8.57488069033588e-09	4.96270052167881e-06	2	66663813	MEIS1	Body	shore	Body-shore
cg22959137	0.0588386366389012	0.456103615886504	0.397264979247603	8.70906049386431e-09	5.03643749362592e-06	16	11589683		IGR	opensea	IGR-opensea
cg09365759	0.577848930355665	0.130222555910391	-0.447626374445274	8.71665755558450e-09	5.03662832122606e-06	2	28182529	BRE	Body	opensea	Body-opensea
cg15421831	0.145811868083421	0.564307933883324	0.418496065799904	8.72293540570447e-09	5.03662832122606e-06	17	73451719	KIAA0195	TSS1500	shore	TSS1500-shore
cg13596036	0.374672918876787	0.659173547906761	0.284500629029975	8.77704559425007e-09	5.06177971534388e-06	19	41773743	HNRNPUL1	Body	shelf	Body-shelf
cg10269573	0.28647088045365	0.846583108078113	0.560112227624463	8.78010766929535e-09	5.06177971534388e-06	11	111690782	ALG9	Body	opensea	Body-opensea
cg12861503	0.248599287524579	0.566170739018567	0.317571451493989	8.79625973975385e-09	5.06716343793728e-06	13	52734071	NEK3	TSS1500	shore	TSS1500-shore
cg07930874	0.801623080849645	0.220276389233851	-0.581346691615793	8.84460065041902e-09	5.09020180143317e-06	13	78315261	SLAIN1	Body	opensea	Body-opensea
cg17784781	0.17178070842139	0.622883506662948	0.451102798241559	8.85116089863915e-09	5.09020180143317e-06	2	75091015	HK2	Body	opensea	Body-opensea
cg22640510	0.318420597170548	0.792219427592632	0.473798830422084	8.85678631887196e-09	5.09020180143317e-06	16	11669349	LITAF	Body	opensea	Body-opensea
cg11283642	0.767108129720444	0.520967953334632	-0.246140176385812	8.91669099965517e-09	5.12067317599657e-06	20	40138646	CHD6	Body	opensea	Body-opensea
cg19902591	0.864795762213976	0.582624243273844	-0.282171518940131	8.93228386089113e-09	5.12370950046303e-06	1	6130767	KCNAB2	Body	shore	Body-shore
cg21655958	0.888204718524473	0.704336564298936	-0.183868154225537	8.93575730557886e-09	5.12370950046303e-06	12	104943963	CHST11	Body	opensea	Body-opensea
cg22545174	0.531983845508287	0.884105273136873	0.352121427628586	8.96165934768323e-09	5.13460274545242e-06	3	42726082	KLHL40	TSS1500	shore	TSS1500-shore
cg25725999	0.292891127745147	0.675206169220352	0.382315041475205	9.02406801019751e-09	5.16637966638938e-06	14	65184582	PLEKHG3	5'UTR	opensea	5'UTR-opensea
cg25417904	0.758299006155302	0.883646704897457	0.125347698742155	9.03782413923154e-09	5.1702750075026e-06	1	161137900	PPOX	ExonBnd	shore	ExonBnd-shore
cg14016902	0.202835992308243	0.552469724398972	0.349633732090729	9.14336366021473e-09	5.22663059738079e-06	17	16959684	MPRIP	Body	opensea	Body-opensea
cg13452220	0.573161596106869	0.218377259534985	-0.354784336571884	9.16274256846831e-09	5.23148512976363e-06	2	112759229	MERTK	Body	opensea	Body-opensea
cg03487777	0.39822695140628	0.144254679648554	-0.253972271757727	9.16592503897044e-09	5.23148512976363e-06	12	111872641	SH2B3	TSS200	opensea	TSS200-opensea
cg01874968	0.322084992224738	0.800604381706041	0.478519389481303	9.20121080117469e-09	5.24759728768957e-06	1	180472686	ACBD6	TSS1500	shore	TSS1500-shore
cg05013245	0.379727359705532	0.850300974874413	0.470573615168882	9.27178955448478e-09	5.28379748456237e-06	1	212735161		IGR	shelf	IGR-shelf
cg03485667	0.134110944447368	0.583066266280534	0.448955321833166	9.29405056340493e-09	5.29242806401205e-06	16	75143200	ZNRF1	3'UTR	opensea	3'UTR-opensea
cg09858176	0.524784367935175	0.878977714402585	0.35419334646741	9.3045035279773e-09	5.29432657821614e-06	1	16345293	HSPB7	TSS200	opensea	TSS200-opensea
cg18305855	0.265000699983324	0.779462939535432	0.514462239552108	9.35499209534888e-09	5.31898530686101e-06	7	112529943	C7orf60	Body	opensea	Body-opensea
cg14854517	0.125024745253669	0.705934684095556	0.580909938841886	9.36758816780172e-09	5.32050526970439e-06	12	48152428	RAPGEF3	1stExon	shore	1stExon-shore
cg03842984	0.316980333279989	0.719360822303905	0.402380489023916	9.37197375165089e-09	5.32050526970439e-06	6	15817131		IGR	opensea	IGR-opensea
cg01292810	0.699796653237127	0.189732770842706	-0.510063882394422	9.38978567487978e-09	5.32651802113071e-06	3	184241840		IGR	shore	IGR-shore
cg11081275	0.754030516731803	0.218844222382074	-0.535186294349729	9.39688963135747e-09	5.32651802113071e-06	10	616995	DIP2C	Body	opensea	Body-opensea
cg13621396	0.584292250938904	0.892402850489732	0.308110599550829	9.41195476452722e-09	5.33099425951316e-06	4	26861261	STIM2	TSS1500	shore	TSS1500-shore
cg23516372	0.216055812650475	0.724604315092565	0.508548502442091	9.43023219230043e-09	5.33486249575785e-06	16	56726014		IGR	opensea	IGR-opensea
cg05869417	0.69617468137019	0.252601960580585	-0.443572720789605	9.43313116440888e-09	5.33486249575785e-06	16	27234419		IGR	opensea	IGR-opensea
cg03741837	0.126385623273521	0.460547460337333	0.334161837063812	9.47221966278423e-09	5.35289816523961e-06	4	85503416	CDS1	TSS1500	shore	TSS1500-shore
cg25436986	0.869035421907951	0.556064013559236	-0.312971408348715	9.48933592529043e-09	5.35849902274191e-06	14	73166961	DPF3	Body	opensea	Body-opensea
cg18211686	0.379160119538018	0.801954811759601	0.422794692221583	9.51285348021043e-09	5.36770336146029e-06	5	125929591	ALDH7A1	Body	shore	Body-shore
cg10071550	0.968468084669947	0.293505778663288	-0.674962306006659	9.54464735229609e-09	5.38156018098846e-06	2	240012663	HDAC4	Body	opensea	Body-opensea
cg23429340	0.454963674283106	0.93426391224126	0.479300237958154	9.5641642963923e-09	5.38847914690347e-06	3	4344443	SETMAR	TSS1500	shore	TSS1500-shore
cg09337141	0.624095019405095	0.173327249439772	-0.450767769965323	9.59750030952814e-09	5.40316744904891e-06	2	197624239		IGR	opensea	IGR-opensea
cg18174167	0.328888016486406	0.87616141236676	0.547273395880354	9.60533131789824e-09	5.40348567206534e-06	10	29811959	SVIL	Body	opensea	Body-opensea
cg15267384	0.0992161108731078	0.670020872039558	0.57080476116645	9.62644421456236e-09	5.4112695017508e-06	5	88175870	MEF2C	5'UTR	shelf	5'UTR-shelf
cg13843611	0.427101976255136	0.880123721416004	0.453021745160868	9.64277221410004e-09	5.41549689899602e-06	1	20143089	RNF186	TSS1500	opensea	TSS1500-opensea
cg16969872	0.266418835626045	0.852849541133275	0.58643070550723	9.64852841118329e-09	5.41549689899602e-06	13	79968324	RBM26	Body	opensea	Body-opensea
cg10604836	0.850790266907388	0.398685901447446	-0.452104365459942	9.66775464265540e-09	5.42219591682178e-06	1	28718715	PHACTR4	5'UTR	opensea	5'UTR-opensea
cg17177779	0.813380774972113	0.233511441105615	-0.579869333866498	9.68798207748131e-09	5.42539264883905e-06	17	40588642		IGR	opensea	IGR-opensea
cg16387555	0.401549271190394	0.772140626123935	0.370591354933541	9.68804483261655e-09	5.42539264883905e-06	3	42788069	CCDC13	Body	opensea	Body-opensea
cg10603592	0.289245527373514	0.666022390126717	0.376776862753204	9.73262204495735e-09	5.44453105274392e-06	17	40896097	EZH1	5'UTR	shore	5'UTR-shore
cg02350705	0.895729551285303	0.703880215535555	-0.191849335749748	9.73686190001965e-09	5.44453105274392e-06	7	4740525	FOXK1	Body	opensea	Body-opensea
cg26700123	0.632645872964312	0.0618248189462772	-0.570821054018035	9.75513718706441e-09	5.44919775267549e-06	9	112810803	AKAP2	TSS200	shore	TSS200-shore
cg12564581	0.437412096299738	0.8913510364932	0.453938940193462	9.75986215605890e-09	5.44919775267549e-06	5	106976478	EFNA5	Body	opensea	Body-opensea
cg13126982	0.406163820405634	0.0440300064856999	-0.362133813919934	9.77407657177358e-09	5.45304017540543e-06	6	30949988	MUC21	TSS1500	opensea	TSS1500-opensea
cg14479567	0.642026888048496	0.11013086392252	-0.531896024125976	9.80805841958521e-09	5.46789698813955e-06	18	911318	ADCYAP1	3'UTR	shore	3'UTR-shore
cg07464799	0.577962622055197	0.916511569258589	0.338548947203393	9.83605396519470e-09	5.47939673818994e-06	20	11897315	BTBD3	TSS1500	opensea	TSS1500-opensea
cg02356917	0.433315949327894	0.727852503368072	0.294536554040178	9.87355055410329e-09	5.49616808284595e-06	20	61462837	COL9A3	Body	opensea	Body-opensea
[truncated: 43,062 more rows]

## Sheet: Additional file 2 Table 5
Table 5. Complete list of deregulated signaling pathways from integrated analysis
[truncated: 47 more rows]
